# Supplementary material for: Aneuploidy-induced proteotoxic stress can be effectively tolerated without dosage compensation, genetic mutations, or stress responses
Source: BMC Biol. 2020 Sep 8;18:117. doi: 10.1186/s12915-020-00852-x (PMC7487686; doi:10.1186/s12915-020-00852-x)
Supplement: Supplementary file 1 — Additional file 1: Table S1. Saccharomyces cerevisiae strains used in this study. [file 12915_2020_852_MOESM1_ESM.xlsx]

## Sheet: Table S1 Strains
Table S1. Saccharomyces cerevisiae strains used in this study
Strain Name	Description	Reference	Notes
RLY2626	MATa ura3 his3 trp1 leu2 LYS2	(Rancati et al., 2008)	Referred to as euploid/wildtype/WT throughout manuscript. S288c background.
NVY1	1 extra-copy of chromosome II (D2) MATa ura3 his3 trp1 leu2 LYS2	RLY4927	RLY4927: D2/12
NVY2	1 extra-copy of chromosome I and II (D1/2) MATa ura3 his3 trp1 leu2 LYS2	RLY4928	RLY4928: D1/2/12
NVY3	1 extra-copy of chromosome I, II and VIII (D1/2/8) MATa ura3 his3 trp1 leu2 LYS2	RLY4938	RLY4938: D1/2/8/11/13
KLY193	1 extra-copy of chromosome I, II, VIII and XI (D1/2/8/11) MATa ura3 his3 leu2 LYS2	RLY4938	This strain contains a stable integration cassette with a trp resistance marker to revert a genomic mutation on cak1 (L147F;ttA/ttT) reported in Pavelka et al, 2010 to the wildtype sequence.
KLY194	1 extra-copy of chromosome I and VIII (D1/8) MATa ura3 his3 leu2 LYS2	NVY3	This strain contains a stable integration cassette with a trp resistance marker to revert a genomic mutation on cak1 (L147F;ttA/ttT) reported in Pavelka et al, 2010 to the wildtype sequence.
KLY196	1 extra-copy of chromosome XIIII (D13) MATα ura3 his3 trp1 leu2 LYS2	RLY4942	RLY4942: D13
KLY195	1 extra-copy of chromosome XIIII (D13) MATα ura3 his3 LYS2	RLY4942	This strain contains two stable integration cassettes with a trp and leu resistance markers to revert genomic mutations on cak1 (L147F;ttA/ttT) and sec24 (M266R; aTg/aGg) to the wildtype sequence.
KLY55	RLY2626, pDN445	This study	Sec61-2
KLY56	D2, pDN445	This study	Sec61-2
KLY57	D1/2, pDN445	This study	Sec61-2
KLY58	D1/2/8, pDN445	This study	Sec61-2
KLY211	D1/2/8/11, pDN445	This study	Sec61-2
KLY222	D1/8, pDN445	This study	Sec61-2
KLY107	D13 (KLY196), pDN445	This study	Sec61-2
KLY219	RLY2626, pSK89	This study	D2CPY*
KLY206	D2, pSK89	This study	D2CPY*
KLY220	D1/2, pSK89	This study	D2CPY*
KLY221	D1/2/8, pSK89	This study	D2CPY*
KLY205	D1/2/8/11, pSK89	This study	D2CPY*
KLY97	D1/8, pSK89	This study	D2CPY*
KLY60	RLY2626, pSM118	This study	KWS
KLY61	D2, pSM118	This study	KWS
KLY62	D1/2, pSM118	This study	KWS
KLY63	D1/2/8, pSM118	This study	KWS
KLY121	D1/2/8/11, pSM118	This study	KWS
KLY119	D1/8, pSM118	This study	KWS
KLY120	D13 (KLY196), pSM118	This study	KWS
NVY101	RLY2626, ire1::kanMX	This study	Δire1
NVY102	D2, ire1::kanMX	This study	Δire1
NVY103	D1/2, ire1::kanMX	This study	Δire1
NVY93	BY4741, ire1::kanMX	EUROSCARF	Δire1
KLY198	D2, pdr3::kanMX	This study	Δpdr3
KLY199	D1/2, pdr3::kanMX	This study	Δpdr3
KLY200	D2, pca1::kanMX	This study	Δpca1
KLY40	RLY2626, pRP22	This study	Ste6*C
KLY41	D2, pRP22	This study	Ste6*C
KLY42	D1/2, pRP22	This study	Ste6*C
KLY43	D1/2/8, pRP22	This study	Ste6*C
KLY210	D1/2/8/11, pRP22	This study	Ste6*C
KLY124	D1/8, pRP22	This study	Ste6*C
KLY44	D13 (KLY196), pRP22	This study	Ste6*C
KLY50	RLY2626, pDN436	This study	CPY*
KLY51	D2, pDN436	This study	CPY*
KLY52	D1/2, pDN436	This study	CPY*
KLY53	D1/2/8, pDN436	This study	CPY*
KLY212	D1/2/8/11, pDN436	This study	CPY*
KLY122	D1/8, pDN436	This study	CPY*
KLY123	D13 (KLY196), pDN436	This study	CPY*
NVY79	RLY2626, pJC31	This study	LacZ
NVY80	D2, pJC31	This study	LacZ
NVY81	D1/2, pJC31	This study	LacZ
NVY84	D1/2/8, pJC31	This study	LacZ
KLY112	RLY2626, pWX206	This study	ER-GFP
KLY113	D2, pWX206	This study	ER-GFP
KLY114	D1/2, pWX206	This study	ER-GFP
KLY118	D1/2/8, pWX206	This study	ER-GFP
KLY202	D1/2/8/11, pWX206	This study	ER-GFP
KLY115	D1/8, pWX206	This study	ER-GFP
YLY384	D13 (KLY196), pWX206	This study	ER-GFP
