# Supplementary material for: Aneuploidy-induced proteotoxic stress can be effectively tolerated without dosage compensation, genetic mutations, or stress responses
Source: BMC Biol. 2020 Sep 8;18:117. doi: 10.1186/s12915-020-00852-x (PMC7487686; doi:10.1186/s12915-020-00852-x)
Supplement: Supplementary file 2 — Additional file 2: Table S2. Karyotypes of euploid and aneuploid Saccharomyces cerevisiae strains. [file 12915_2020_852_MOESM2_ESM.xlsx]

## Sheet: Table S2 Karyotypes
Table S2. Karyotypes of euploid and aneuploid Saccharomyces cerevisiae strains
Strain Name	Alias	Chromosome Copy Number																Basal Ploidy	Mating Type	Reference
		I	II	III	IV	V	VI	VII	VIII	IX	X	XI	XII	XIII	XIV	XV	XVI
RLY2626	U1	1	1	1	1	1	1	1	1	1	1	1	1	1	1	1	1	1	a	(Rancati et al., 2008)
RLY4927	A2	1	2	1	1	1	1	1	1	1	1	1	2	1	1	1	1	1	a	(Pavelka et al., 2010)
RLY4928	A3	2	2	1	1	1	1	1	1	1	1	1	2	1	1	1	1	1	a	(Pavelka et al., 2010)
RLY4938	A13	2	2	1	1	1	1	1	2	1	1	2	1	2	1	1	1	1	a	(Pavelka et al., 2010)
RLY4942	A16	1	1	1	1	1	1	1	1	1	1	1	1	2	1	1	1	1	α	(Pavelka et al., 2010)
NVY1	D2	1	2	1	1	1	1	1	1	1	1	1	1	1	1	1	1	1	a	This study. Parental strain RLY4927
NVY2	D1/2	2	2	1	1	1	1	1	1	1	1	1	1	1	1	1	1	1	a	This study. Parental strain RLY4928
NVY3	D1/2/8	2	2	1	1	1	1	1	2	1	1	1	1	1	1	1	1	1	a	This study. Parental strain RLY4938
KLY193	D1/2/8/11	2	2	1	1	1	1	1	2	1	1	2	1	1	1	1	1	1	a	This study. Parental strain RLY4938
KLY194	D1/8	2	1	1	1	1	1	1	2	1	1	1	1	1	1	1	1	1	a	This study. Parental strain RLY4938
KLY196	D13	1	1	1	1	1	1	1	1	1	1	1	1	2	1	1	1	1	α	This study. Parental strain RLY4942
Parental aneuploid strains were described previously (Pavelka et al., 2010), and annotated as RLY4927 which is a disome for chromosomes II and XII, RLY4928, a disome for chromosomes I, II, and XII, RLY4938 with the extra chromosomes I, II, VIII, XI, XIII and RLY4942 a disome for chromosome XIII. These original aneuploids either were reisolated and maintained the samekaryotype (D13) or generated a…
