# Supplementary material for: Aneuploidy-induced proteotoxic stress can be effectively tolerated without dosage compensation, genetic mutations, or stress responses
Source: BMC Biol. 2020 Sep 8;18:117. doi: 10.1186/s12915-020-00852-x (PMC7487686; doi:10.1186/s12915-020-00852-x)
Supplement: Supplementary file 8 — Additional file 8: Table S3. RNA-seq and ribosome footprints of ESR and HSR-related genes in aneuploid strains. [file 12915_2020_852_MOESM8_ESM.xlsx]

## Sheet: ESR induced heatmap
	D2	D1/2	D1/2/8	D1/2/8/11_1	D1/2/8/11_2	D1/8_1	D1/8_2	D13	D13 (KLY195)_1	D13 (KLY195)_2		D2	D1/2	D1/2/8	D1/2/8/11_1	D1/2/8/11_2	D1/8_1	D1/8_2	D13	D13 (KLY195)_1	D13 (KLY195)_2
	mRNA											FP
AFR1	-0.944	-0.88	0.3	-0.054	-0.082	-0.353	-0.406	0.622	0.183	0.07		-0.507	-0.627	-0.043	-0.477	-0.473	-0.172	-0.468	0.492	0.428	-0.284
ALD4	-0.757	-0.386	-0.32	-0.305	-0.316	0.501	0.413	0.346	0.883	0.856		-1.396	-0.63	-0.586	-1.113	-0.674	0.814	0.707	0.428	0.272	0.668
AMS1	-1.115	-1.269	-1.016	-1.44	-1.41	0.055	-0.096	0.044	-0.779	-0.558		-1.326	-2.395	-0.956	-1.455	-1.389	-0.107	-0.293	0.082	0.065	-0.392
ARC18	0.331	0.531	-0.241	-0.195	-0.286	0.084	0.387	-0.498	-0.143	-0.298		0.147	0.199	0.2	0.262	0.34	0.408	0.231	0.13	-0.328	0.424
ARO10	-0.975	-0.738	1.422	1.865	1.859	-0.763	-0.634	0.387	0.582	0.513		0.542	0.902	2.737	2.869	2.774	-0.437	-0.382	0.806	0.793	0.228
ATG1	0.214	-0.072	0.133	0.006	0.204	-0.129	-0.077	0.821	0.211	0.278		0.177	-0.001	-0.721	-0.63	-0.698	-0.444	-0.583	0.48	0.636	-0.302
ATG19	-0.182	-0.313	0.204	-0.047	-0.142	0.044	0.117	0.033	0.233	0.197		-0.293	-0.63	0.31	0.144	0.189	0.16	0.183	0.292	0.284	0.597
ATG29	-0.632	-0.219	-0.008	-0.235	-0.284	-0.082	0.047	0.318	-0.164	-0.009		-0.669	-1.123	-0.702	-0.622	-0.154	-0.117	-0.564	0.588	0.656	0.052
ATG33	-0.569	0.387	-0.915	-1.012	-0.845	-0.004	-0.118	-0.409	-0.606	-0.603		-0.639	-0.239	-0.411	-0.382	-0.664	0.278	0.057	0.268	0.212	-0.031
ATG34	-0.827	-0.826	0.668	0.374	0.265	0.37	0.238	1.378	1.245	1.353		-0.845	-0.701	-0.249	-1.147	-0.899	0.055	-0.135	0.662	0.961	0.559
ATG40	-1.381	-0.863	-0.787	-1.228	-1.287	-0.294	0.051	-1.303	-1.049	-1.303		-0.288	-0.871	-1.316	-0.984	-1.472	0.065	-0.154	0.007	-0.328	-0.188
ATH1	-0.717	-0.822	-0.751	-0.814	-0.697	0.115	0.205	-0.126	-0.274	-0.329		-1.24	-0.595	-1.99	-2.179	-2.873	0.346	0.225	-1.32	-1.047	-1.393
ATP22	-0.278	-0.298	-0.182	-0.085	-0.048	-0.528	-0.449	0.207	0.024	0.064		-0.324	-0.433	-1.228	-1.402	-1.257	-0.514	-0.217	-0.827	-1.143	-1.53
AVT6	0.09	-0.085	-1.56	-1.611	-1.66	0.135	0.085	-1.116	-1.314	-1.177		-0.257	-0.572	-1.832	-1.706	-1.566	0.232	0.225	-1.522	-1.558	-1.326
AYR1	-0.466	-0.118	0.274	0.262	0.241	0.184	0.208	0.341	0.546	0.536		-0.227	0.012	0.344	0.361	0.293	-0.308	-0.231	0.417	0.582	0.767
BNA1	-1.175	-1.357	-0.824	-1.254	-1.212	-0.476	-0.521	0.983	-0.423	-0.465		-1.363	-2.094	-0.887	-0.836	-1.212	-0.445	-0.648	1.196	1.435	-0.239
BOP2	-0.114	0.427	-0.267	-0.055	-0.021	-1.408	-1.289	0.809	-1.001	-0.908		0.297	-0.479	-0.634	-0.576	-1.396	-0.981	-1.562	1.129	1.295	-1.255
BXI1	0.009	0.099	-0.927	-0.964	-0.985	-0.146	-0.183	-1.165	-0.838	-0.757		-0.211	-0.727	-1.709	-1.691	-1.646	-0.034	-0.031	-1.238	-1.337	-1.212
CHL4	-0.398	-0.634	0.54	0.302	0.375	0.153	0.312	0.509	0.378	0.46		0.019	0.628	-0.06	0.329	0.398	0.212	0.259	-0.016	-0.045	0.046
CIT1	0.041	0.376	0.917	0.684	0.696	0.131	0.072	0.325	0.132	0.206		0.075	0.244	-0.101	-0.428	-0.532	0.382	0.302	-0.406	-0.468	-0.415
COQ11	-0.587	-0.804	0.181	-0.224	-0.168	-0.324	-0.228	0.857	0.329	0.324		-0.46	-0.729	-0.146	-0.204	-0.23	-0.13	-0.297	0.518	0.459	0.317
COQ4	-0.179	-0.285	-0.254	-0.342	-0.359	0.058	-0.07	-0.035	-0.182	-0.142		-0.69	-0.567	-0.886	-1.156	-1.033	-0.095	0.057	-0.603	-0.475	-0.995
COX15	-0.354	-0.45	-0.716	-0.652	-0.645	-0.115	-0.259	-0.386	-0.449	-0.287		-0.726	-0.831	-1.781	-1.814	-2.098	-0.321	-0.363	-1.824	-1.427	-1.672
DCS1	-0.591	-0.53	0.079	-0.013	-0.142	0.504	0.562	0.543	0.294	0.289		-0.249	-0.705	0.118	0.304	0.158	0.104	0.341	0.931	0.76	0.876
DCS2	-2.094	-0.746	-0.374	-0.761	-0.65	0.517	0.341	1.757	0.827	0.835		-3.669	-2.608	-0.462	-0.692	-0.519	0.757	0.379	2.473	2.45	1.456
ECM38	-0.193	-0.483	-1.021	-1.194	-0.973	0.411	0.326	-0.361	-0.732	-0.685		-0.313	-0.76	-2.17	-2.908	-2.357	-0.075	-0.114	-1.403	-1.505	-1.698
EDC2	0.403	0.069	-0.249	-0.12	-0.276	0.23	0.047	0.418	0.505	0.331		-1.603	-1.665	-0.314	-0.332	0.188	0.47	0.454	1.389	0.705	0.951
EMI1	0.161	0.639	0.311	0.416	0.335	0.687	0.474	0.219	0.568	0.384		0.18	0.15	0.694	0.993	0.942	0.7	0.923	0.706	0.84	0.933
EMI2	-0.517	-0.573	-0.481	-0.749	-0.903	0.824	0.699	0.117	0.88	0.841		-1.306	-1.351	-0.24	-0.546	-0.456	0.571	0.458	0.758	0.673	1.506
EMP46	-0.893	-0.173	-0.435	-0.567	-0.7	0.401	0.316	-0.014	-0.322	-0.166		-0.103	-0.364	-2.334	-2.298	-1.872	0.27	0.252	-1.333	-1.395	-1.518
FAA1	-0.814	-0.517	-0.375	-0.154	-0.169	0.17	0.17	-0.067	-0.166	-0.05		-0.862	-0.654	-0.364	-0.351	-0.374	0.151	0.136	-0.048	-0.012	0.056
FBP26	-0.228	0.049	0.428	0.374	0.415	0.339	0.298	0.507	0.503	0.572		0.366	0.003	-0.185	0.05	0.223	0.135	0.124	0.455	0.193	0.319
FYV10	-0.853	-0.704	0.546	0.394	0.451	-0.16	0.004	1.072	0.681	0.844		-0.695	-0.924	-0.04	-0.243	-0.518	-0.064	-0.326	0.463	0.301	0.078
GDB1	-0.917	-1.054	-1.099	-1.105	-1.256	0.634	0.481	0.431	-0.297	-0.172		-1.989	-2.643	-0.408	-0.642	-0.562	1.018	0.814	1.555	1.295	1.083
GGA1	-0.793	-0.03	0.401	0.386	0.355	0.291	0.255	0.548	0.556	0.564		-0.471	-0.398	0.032	0.011	0.062	-0.006	0.184	0.36	0.28	0.368
GIS1	-0.938	-0.517	-0.891	-0.545	-0.655	0.237	0.433	-0.334	-0.486	-0.372		-0.46	-0.564	-0.284	-0.149	-0.245	-0.03	0.007	0.477	0.336	0.759
GLC3	-1.132	-0.742	-0.288	-0.307	-0.23	0.288	0.149	1.304	1.327	1.462		-1.762	-1.817	-0.371	-0.623	-0.662	0.493	0.24	1.506	1.444	2.051
GLK1	-0.814	-0.266	0.104	-0.027	-0.13	0.881	0.821	0.549	1.066	1.003		-2.075	-1.453	0.409	0.391	0.434	1.293	1.184	1.459	1.179	2.199
GLO2	-0.009	-0.137	-0.035	-0.279	-0.303	0.161	-0.06	0.29	0.246	0.298		-0.132	-0.235	0.139	-0.134	0.107	-0.043	-0.046	0.683	0.653	0.596
GND2	-0.626	-1.448	0.302	-0.102	0.081	0.255	0.32	-0.024	0.063	0.007		0.316	-0.286	0.581	0.342	0.686	0.302	0.18	0.964	0.468	0.094
GOR1	-0.462	-1.351	-0.163	-0.238	-0.338	0.462	0.401	0.95	0.281	0.403		-1.317	-1.228	-0.307	-0.302	-0.545	0.135	0.006	1.095	1.311	0.536
GPC1	-0.715	-0.165	-0.137	-0.206	-0.005	-0.178	-0.015	-0.312	-0.117	-0.145		-0.139	0.248	-1.41	-1.22	-1.399	0.138	-0.133	-1.194	-1.423	-1.529
GPD1	-0.665	-0.396	-0.431	-0.577	-0.597	0.739	0.705	-0.137	0.421	0.346		-1.311	-1.382	-0.272	-0.104	-0.28	0.393	0.247	0.36	0.398	0.948
GPM2	-1.436	-1.573	-0.242	-1.142	-1.211	0.697	0.589	1.367	0.65	0.512		-1.964	-2.003	-0.64	-0.808	-1.311	0.264	0.444	1.499	1.738	0.705
GRE2	0.623	0.397	0.122	-0.103	-0.22	0.632	0.661	0.594	1.149	1.099		0.173	0.704	0.191	0.227	0.048	0.421	0.454	0.764	0.673	1.363
GRX1	0.199	0.211	0.617	0.519	0.439	0.887	0.673	0.77	0.493	0.417		-0.277	-0.199	0.307	0.189	0.063	0.177	-0.093	0.585	0.591	0.325
GRX2	-0.049	0.346	0.758	0.525	0.506	0.676	0.708	0.693	0.983	0.911		-0.452	-0.664	0.479	0.709	0.46	0.347	0.334	0.546	0.865	1.19
GSP2	-0.832	-0.365	0.133	-0.393	-0.346	0.694	0.591	0.815	0.478	0.394		-1.521	-1.619	0.186	0.29	0.335	0.362	0.299	1.326	1.361	1.068
GSY2	-1.142	-0.805	0.011	-0.094	-0.09	0.564	0.523	0.875	1.102	1.13		-1.757	-1.44	0.32	0.285	0.529	0.961	0.851	1.562	1.35	2.138
GTT1	-0.183	0.239	-0.335	-0.445	-0.426	0.45	0.42	-0.174	-0.447	-0.444		-0.322	-0.096	0.161	0.254	0.467	0.296	0.25	0.606	0.289	0.391
HSP104	-0.522	-0.35	0.369	0.086	0.067	0.655	0.607	0.854	0.336	0.345		-0.637	-0.98	0.125	-0.069	-0.019	0.512	0.47	0.603	0.634	0.562
HSP12	-1.658	-1.31	1.401	1.245	1.04	1.382	0.965	3.851	1.846	1.628		-2.581	-3.286	2.209	2.018	1.715	1.517	1.136	4.351	4.492	2.402
HSP31	-1.296	-1.532	-0.447	-0.974	-0.786	0.128	0.286	0.874	0.738	0.62		-0.805	-1.11	0.19	0.442	0.151	0.281	0.251	2.05	1.82	1.834
HSP42	-0.499	0.187	0.528	0.13	-0.064	0.94	1.047	1.28	1.351	1.37		-0.822	-0.889	0.1	-0.41	-0.513	0.199	0.129	1.162	1.25	1.539
HSP78	-1.058	-0.938	-0.337	-0.663	-0.646	-0.121	-0.216	1.335	-0.428	-0.402		-1.074	-0.981	-0.661	-0.563	-0.603	-0.26	-0.241	1.075	0.948	-0.263
HXK1	-2.57	-2.569	0.568	0.333	0.098	1.507	1.326	2.171	2.637	2.645		-3.19	-2.773	0.625	0.569	0.454	1.233	0.955	2.495	2.513	3.202
HYR1	0.445	0.403	0.281	0.075	0.104	0.451	0.527	0.193	0.423	0.252		0.086	-0.379	0.591	0.947	1.024	0.37	0.367	0.96	0.56	0.917
IDP3	-0.061	-0.429	0.311	0.489	0.583	0.125	-0.071	0.298	0.121	0.174		-0.414	0.778	-0.249	0.582	0.701	0.529	0.344	0.593	0.124	0.327
IKS1	-0.415	-0.245	0.098	0.2	0.139	0.06	0.082	0.337	0.386	0.376		0.007	0.451	-0.202	-0.515	-0.117	0.346	0.014	-0.028	0.371	0.296
INM2	-0.249	-0.465	0.238	-0.178	-0.098	0.072	-0.044	0.398	0.37	0.36		-0.033	0.108	0.081	-0.488	-0.308	-0.159	-0.253	0.277	0.223	0.084
IRC9	-0.074	-0.14	-0.268	-0.183	-0.371	-0.392	-0.259	0.572	0.203	0.134		-1.025	-0.286	0.824	0.155	1.059	0.001	0.941	1.83	1.544	1.321
ISA2	-0.026	0.106	0.151	0.225	0.2	0.129	0.266	0.406	0.333	0.289		-0.329	-0.149	-0.143	0.366	0.584	0.412	0.384	0.869	0.158	0.379
KIN82	-0.452	-0.338	-1.037	-0.744	-0.903	0.028	0.184	-0.305	-0.758	-0.779		-0.955	-0.479	-0.015	0.037	-0.06	0.437	0.446	0.514	0.697	0.289
KNS1	-0.366	-0.35	-1.685	-0.952	-1.215	-0.069	0.101	-1.225	-1.373	-1.484		-0.476	-0.772	-0.421	-0.352	-0.318	0.033	-0.067	0.554	0.512	0.095
KRE29	0.131	0.073	-0.538	-0.616	-0.724	-0.219	-0.213	-0.295	-0.595	-0.589		-0.347	0.254	-0.247	0.485	0.716	-0.006	0.278	0.413	0.052	0.137
LSP1	-0.717	-0.263	-0.133	-0.16	-0.208	0.776	0.88	0.419	0.716	0.653		-1.218	-0.812	0.256	0.268	0.26	0.137	0.176	1.052	1.336	1.46
MAG1	0.956	0.442	0.967	0.7	0.787	0.672	0.655	0.435	0.63	0.59		1.094	1.036	0.737	0.933	0.808	0.446	0.68	0.032	0.335	0.572
MPM1	0.248	0.012	0.073	0.264	0.198	0.308	0.33	-0.037	0.276	0.311		-0.617	-0.576	0.868	1.036	1.109	0.761	0.601	0.897	0.625	1.156
MPO1	-0.443	0.452	0.6	0.656	0.603	-0.246	-0.182	0.307	0.744	0.752		1.353	2.036	0.502	0.212	0.024	0.289	0.194	-0.009	0.076	0.417
MRX9	-0.264	-0.12	-0.049	-0.203	-0.101	-0.152	0.111	-0.157	0.041	-0.01		-0.369	-0.286	-1.21	-1.686	-1.54	-0.804	-0.72	-1.031	-1.219	-1.182
MTL1	-0.65	-0.673	-2.108	-1.108	-1.698	0.315	0.331	-2.255	-2.667	-2.904		1.045	0.883	-0.33	-0.095	0.021	0.599	0.968	0.093	0.217	-0.524
NCE102	-0.597	-0.057	-0.713	-0.894	-1.01	0.4	0.592	-0.368	-0.312	-0.442		-0.363	0.233	-1.101	-1.361	-1.278	0.165	0.131	-0.105	-0.285	-0.232
NNR1	-0.591	-0.491	0.035	-0.103	-0.038	0.568	0.345	0.367	0.453	0.355		-1.284	-0.92	0.164	0.452	0.12	0.169	0.069	0.962	0.918	1.166
NPR1	-0.532	-0.359	-1.363	-1.064	-1.243	-0.215	0.035	-0.671	-1.516	-1.44		-0.06	0.185	-0.314	-0.426	-0.197	-0.38	-0.47	-0.038	-0.072	-0.384
NQM1	-0.802	-0.261	0.442	0.049	-0.004	0.409	0.294	1.356	0.522	0.473		0.138	0.199	0.786	-0.357	0.801	0.98	0.859	2.306	2.339	1.204
NTH1	-0.54	-0.479	-0.071	-0.209	-0.16	0.217	0.182	0.682	0.527	0.553		-1.051	-0.681	-0.127	-0.285	-0.291	0.077	0.045	0.795	0.848	0.797
OM45	-0.189	0.092	0.023	0.118	0.007	0.663	0.27	0.624	0.756	0.776		-1.12	-1.754	-0.342	-0.742	-0.527	0.248	0.281	1.5	1.403	1.123
OTU1	0.366	0.286	-0.188	0.111	0.064	-0.016	-0.017	-0.377	-0.487	-0.506		0.064	0.299	0.556	1.018	1.236	0.242	0.462	0.708	0.357	0.459
OXR1	-0.409	-0.527	0.574	0.497	0.537	0.163	-0.117	0.432	0.551	0.62		0.22	0.088	0.069	-0.174	-0.197	-0.055	-0.162	-0.253	0.054	0.13
PBI2	0.089	-1.01	0.689	0.693	0.704	0.36	0.397	0.972	0.742	0.704		-1.299	-1.177	0.413	0.457	0.387	-0.254	-0.11	0.739	0.876	0.661
PDE1	-0.125	0.207	0.402	0.267	0.301	0.22	0.191	0.279	0.045	0.12		-0.488	-0.103	0.376	0.411	0.57	0.167	0.286	0.509	0.47	0.456
PEP4	0.306	0.379	-1.438	-1.57	-1.581	0.195	0.132	-1.178	-1.273	-1.28		0.04	0.375	-1.521	-1.721	-1.492	0.448	0.398	-1.187	-1.353	-1.127
PFK26	-0.528	-0.163	0.499	0.316	0.35	0.334	0.253	0.665	0.539	0.612		-0.631	-0.808	0.217	-0.068	-0.17	0.277	0.362	0.477	0.611	0.55
PHM8	-1.796	-2.448	0.249	-0.181	-0.244	-0.4	-0.477	1.191	0.435	0.49		-1.71	-1.719	-0.565	-0.692	-0.874	-0.562	-0.678	0.64	0.619	-0.071
PIC2	-1.388	-2.339	0.858	0.304	0.351	0.686	0.648	1.534	1.662	1.681		-1.136	-1.834	-0.356	-0.585	-0.455	0.54	0.41	1.339	1.422	1.666
PIG2	-0.752	-0.304	0.298	-0.003	0.019	0.622	0.707	0.667	0.587	0.398		0.094	0.275	0.379	-0.181	-0.193	0.723	0.702	0.86	0.403	0.578
PKP2	-0.982	-0.79	-0.279	-0.228	-0.118	-1.067	-1.047	1.27	-0.119	-0.143		-1.699	-1.589	-0.969	-1.848	-1.928	-1.207	-1.451	0.273	0.652	-1.585
PMC1	-0.251	-0.469	-0.684	-0.927	-0.766	-0.076	-0.066	-0.246	-0.189	-0.107		-0.033	-0.17	-2.416	-2.606	-2.596	-0.17	-0.061	-1.429	-1.729	-1.624
PNC1	-0.865	-0.181	0.35	0.037	0.014	0.66	0.656	1.025	1.328	1.204		-1.623	-1.323	0.105	0.122	0.08	0.57	0.538	1.507	1.186	1.774
PNS1	-0.43	-0.278	-0.981	-1.835	-1.859	0.595	0.647	-0.202	0.406	0.385		-1.716	-0.883	-1.838	-2.617	-2.45	0.842	0.907	-0.36	-0.571	0.081
POR1	-0.541	-0.148	-0.488	-0.301	-0.596	0.425	0.626	-0.446	-0.544	-0.673		-0.979	-0.766	0.27	0.468	0.369	0.196	0.156	0.488	0.341	0.463
PRB1	-0.646	-0.559	-0.443	-0.31	-0.502	0.369	0.426	-0.375	-0.415	-0.502		-1.365	-1.14	-0.181	-0.123	0.014	0.206	0.294	0.669	0.616	0.525
PST2	0.111	-0.117	-0.056	-0.238	-0.28	0.52	0.322	0.004	0.094	0.026		-0.621	-0.483	0.518	0.431	0.415	0.13	0.155	0.76	0.835	0.853
PTK2	-0.537	-0.161	-0.136	-0.002	-0.104	0.441	0.506	0.056	0.048	0.03		-0.335	0.144	0.19	0.022	-0.03	0.121	0.282	0.327	0.363	0.632
PUT1	-0.889	-0.863	-0.51	0.039	-0.259	-0.544	-0.464	0.132	0.416	0.364		0.266	-0.567	-1.339	-1.584	-1.656	-0.501	-0.895	-0.618	-0.403	-0.432
QDR1	-0.718	-1.829	-0.349	-0.458	-0.442	-0.491	-0.49	0.001	-0.033	-0.08		-1.099	-1.701	0.002	-0.508	-0.839	-0.437	-0.402	-0.535	-0.528	-0.865
RCN2	-0.795	-1.15	0.781	0.798	0.839	-0.05	-0.018	0.706	0.726	0.74		-0.473	0.252	-0.035	-0.257	-0.24	-0.727	-0.775	-0.062	-0.164	-0.021
RCR2	0.036	0.022	-0.198	-0.132	-0.224	0.239	0.189	-0.254	0.003	-0.05		-0.827	-0.949	-1.249	-1.236	-1.157	0.038	0.035	-0.531	-0.615	-0.599
RDL1	0.163	0.139	0.139	-0.008	0.046	0.268	0.185	0.369	0.378	0.362		-0.241	-0.486	0.034	0.236	0.269	0.005	-0.153	0.312	0.349	0.689
RIE1	-0.907	-0.791	0.454	-0.075	-0.027	0.296	0.366	0.594	0.74	0.726		-0.421	-0.35	-0.266	-0.528	-0.583	-0.037	0.062	0.352	0.225	0.23
RMD5	-0.559	-0.004	0.375	0.407	0.37	0.133	0.053	0.299	0.213	0.205		0.001	0.424	0.027	-0.437	-0.097	-0.372	-0.566	-0.134	0.025	-0.309
RRD2	-0.485	-0.329	0.272	0.138	0.158	0.109	0.066	0.312	0.493	0.422		-0.116	-0.229	-0.057	0.041	0.315	-0.087	0.116	0.52	0.215	0.433
RTS3	-0.447	-0.375	-0.916	-0.529	-0.723	0.077	0.17	-0.509	-1.304	-1.437		-1.254	-0.984	-1.111	-0.874	-0.973	-0.321	-0.53	0.452	0.291	-0.788
SDP1	-0.752	-0.114	-0.334	-0.532	-0.417	0.307	-0.015	0.093	0.281	0.306		-0.025	-0.286	-0.267	0.373	0.322	0.454	0.677	0.944	0.35	1.64
SIP2	-0.024	-0.496	0.068	0.229	0.137	0.326	0.28	0.025	0.296	0.42		-0.664	-0.424	-0.11	0.208	0.135	0.457	0.251	0.552	0.374	0.316
SOD1	1.123	1.056	0.173	0.264	0.088	0.765	0.639	-0.603	0.136	-0.017		-0.107	0.09	0.89	1.364	1.556	1.205	1.065	0.743	0.324	1.492
SPI1	0.355	-1.104	-0.114	-0.579	-0.613	0.118	0.127	2.466	2.783	2.58		-1.669	-0.608	0.146	-1.693	-1.304	0.46	0.615	3.674	3.806	4.087
SSA4	-0.505	-0.292	0.256	0.021	0.052	0.103	0.039	0.679	0.632	0.662		-1.25	-1.012	1.026	0.138	0.159	0.116	0.121	1.146	1.119	1.163
SSP120	0.192	-0.003	-0.515	-0.667	-0.634	0.327	0.282	-0.201	-0.314	-0.313		0.309	0.487	-0.947	-1.055	-0.73	0.149	0.29	-0.299	-0.572	-0.382
STB3	-0.419	-0.055	-1.244	-0.784	-0.949	0.116	0.229	-1.16	-1.287	-1.234		0.153	0.189	-0.238	-0.205	-0.059	-0.474	-0.361	-0.196	-0.121	-0.008
STF2	-0.234	-0.364	1.249	0.831	0.935	1.71	1.568	2.058	2.224	2.104		-2.144	-1.927	0.261	0.519	0.29	1.297	1.009	1.875	2	2.017
TFS1	0.137	-0.662	-0.027	0.01	-0.064	0.553	0.454	0.965	0.93	0.795		-2.832	-1.772	0.706	0.554	0.803	1.152	1.194	2.472	2.336	2.248
TMA17	-0.296	-0.051	-0.221	0.494	0.225	0.792	0.618	0.057	0.55	0.269		-1.358	-1.426	0.193	1.023	1.321	0.661	0.592	1.312	0.949	1.482
TMC1	0.351	0.292	0.667	0.758	0.66	0.762	0.694	0.257	0.426	0.36		0.757	1.153	0.615	0.989	0.916	0.544	0.569	0.489	0.345	0.756
TOR1	-0.023	-0.223	-0.829	-0.492	-0.528	-0.212	-0.153	-0.225	-0.626	-0.52		0.299	0.348	-0.648	-0.614	-0.56	-0.051	-0.099	-0.453	-0.56	-0.323
TPK1	-0.68	-0.353	0.638	0.574	0.596	0.764	0.622	0.96	1.086	1.159		-1.021	-0.871	-0.171	0.189	0.085	0.453	0.361	0.443	0.736	1.003
TPK2	-0.595	0.169	0.084	-0.014	-0.075	0.442	0.423	0.063	0.226	0.327		0.044	0.175	-0.189	-0.085	-0.293	0.05	0.039	0.301	0.184	0.711
TPS2	-0.88	-0.603	-0.262	-0.206	-0.227	0.475	0.544	0.991	1.272	1.311		-0.792	-0.445	-0.23	-0.349	-0.367	0.348	0.328	1.292	1.347	1.829
TRX2	0.879	0.754	0.786	0.671	0.632	0.607	0.497	-0.09	0.424	0.293		0.324	0.478	0.991	0.889	0.636	0.129	0.152	0.103	0.228	0.624
TSA2	0.701	0.256	0.093	0.069	-0.093	0.448	0.321	0.139	0.038	-0.021		0.031	-0.286	0.506	0.242	0.386	0.717	0.495	1.151	0.739	0.608
UBI4	-0.386	-0.403	-0.239	-0.261	-0.384	-0.05	-0.154	0.699	0.307	0.247		-0.496	-0.37	0.225	0.541	0.478	0.206	0.098	1.712	1.5	1.391
UBX6	-1.1	-0.228	0.155	0.242	0.18	-0.21	-0.266	0.667	0.559	0.527		-0.321	-0.509	0.122	0.318	0.339	0.118	-0.058	1.021	1.079	0.835
UGA1	-0.618	-0.507	0.051	0.169	0.213	0.315	0.227	0.075	0.109	0.146		-0.572	-0.932	-0.409	-0.512	-0.694	-0.01	-0.05	-0.245	-0.003	-0.376
VAB2	-0.908	-0.501	0.517	0.509	0.452	-0.306	-0.193	0.646	0.474	0.542		-0.303	-0.117	-0.343	-0.857	-0.723	-1.202	-0.883	-0.721	-0.323	-0.732
VPS73	-0.834	-0.666	-0.682	-0.722	-0.676	-0.152	-0.102	-0.37	-0.121	-0.027		-0.014	-0.234	-1.93	-1.812	-2.075	-0.322	-0.09	-1.491	-1.738	-1.396
XKS1	-0.267	-0.577	-0.059	-0.19	0.017	0.438	0.488	0.288	0.521	0.551		-0.301	-0.766	0.056	-0.284	-0.105	0.301	0.271	0.481	0.757	0.916
YAK1	-0.741	-0.239	-0.127	-0.022	-0.115	0.12	0.199	0.543	0.368	0.352		-0.565	-0.76	-0.124	-0.447	-0.233	-0.096	-0.186	0.784	0.687	0.594
YCL042W	-1.337	-0.596	0.616	0.586	0.413	1.029	1.054	1.192	1.575	1.454		-1.414	-0.32	0.701	1.471	1.769	2.81	2.701	2.3	1.047	2.439
YCP4	0.27	0.269	0.233	0.021	0.016	0.499	0.425	0.144	0.503	0.436		-0.452	-0.35	0.435	0.471	0.509	0.347	0.347	0.806	0.689	1.013
YCR061W	-0.067	-0.459	-2.676	-2.439	-2.751	0.656	0.903	-3.234	-3.335	-3.276		-0.942	-0.83	-2.663	-2.969	-2.716	0.39	0.229	-2.24	-2.835	-2.276
YDC1	-0.509	-0.89	-0.474	-0.745	-0.635	-0.073	-0.213	-0.209	-0.275	-0.107		-1.002	-0.864	-1.96	-2.015	-1.931	-0.304	-0.342	-1.382	-1.112	-1.358
YDL124W	-0.366	-0.034	0.362	0.072	0.073	0.711	0.745	0.665	1.211	1.184		-0.658	-0.441	0.321	0.13	-0.085	0.183	0.27	0.64	0.877	1.404
YDL199C	-0.645	-0.197	-0.615	-0.686	-0.655	-0.119	0.175	-0.444	-0.3	-0.274		-0.2	-0.634	-1.636	-2.652	-2.104	-0.052	-0.014	-1.03	-0.644	-1.267
YDR286C	0.274	-0.066	0.15	0.156	0.158	0.118	-0.022	0.288	0.128	0.333		0.238	0.42	-0.062	-0.098	-0.229	-0.108	0.001	-0.103	0.048	0.223
YER079W	-1.275	-0.605	0.68	0.489	0.379	0.759	0.741	0.752	0.78	0.507		-1.161	-0.444	0.178	0.012	-0.092	0.272	0.253	0.541	0.46	0.529
YER158C	-1.471	-0.403	-1.542	-1.685	-1.939	-0.027	-0.149	-1.28	-1.531	-1.479		-0.791	-2.052	-0.487	-0.459	-0.971	-0.025	-0.407	0.046	-0.061	-0.202
YGP1	-0.764	-0.761	-1.341	-2.548	-2.62	0.596	0.819	0.19	0.448	0.348		-0.701	-1.304	-1.95	-3.841	-3.759	0.239	0.049	-0.246	-0.374	0.208
YGR127W	-0.827	-0.347	0.079	-0.014	-0.066	0.019	0.113	0.278	0.362	0.346		-1.025	-1.608	0.338	0.581	0.322	0.716	0.532	1.147	0.774	1.313
YGR237C	-0.268	-0.298	0.553	0.502	0.625	0.254	0.36	0.775	0.77	0.805		-0.347	-0.57	-0.104	-0.02	-0.2	-0.031	-0.033	0.181	0.228	0.196
YJL068C	-0.021	-0.208	-0.211	-0.391	-0.365	0.396	0.328	-0.365	-0.358	-0.477		-0.866	-1.449	0.258	0.544	0.59	0.451	0.352	0.618	0.348	0.49
YJL132W	-0.385	-0.074	-0.223	-0.314	-0.221	-0.268	-0.366	0.093	-0.104	-0.001		-0.521	-1.424	-1.645	-2.212	-2.335	-0.096	-0.338	-0.87	-0.862	-1.505
YJL144W	-0.211	0.722	0.171	-0.132	-0.253	0.149	-0.299	1.016	0.215	-0.013		-1.154	-1.094	-0.228	-0.932	-0.523	-0.227	-0.156	1.025	0.542	0.196
YJL163C	-0.483	-0.023	-0.341	-0.213	-0.172	0.303	0.182	-0.288	-0.454	-0.37		0.145	0.62	-2.163	-4.264	-2.277	0.026	0.093	-1.672	-1.638	-1.232
YJR096W	0.058	-0.259	0.509	0.22	0.218	0.227	0.125	0.769	0.727	0.675		-0.058	-0.087	0.316	0.194	0.312	0.385	0.347	0.969	1.105	1.182
YLR001C	-0.49	-0.367	-0.826	-1.213	-1.148	-0.189	-0.03	-0.38	-0.899	-0.619		-0.084	0.041	-2.603	-3.073	-2.726	-0.203	-0.286	-1.923	-1.991	-2.16
YLR149C	-1.043	-1.772	-0.367	-0.273	-0.298	0.053	0.023	0.992	0.426	0.409		-0.485	-0.576	-0.279	-0.855	-0.148	0.338	0.198	1.412	1.262	0.983
YLR152C	-1.02	-1.324	-0.798	-0.9	-0.78	-0.911	-0.958	0.002	-0.523	-0.538		-2.016	-2.241	-3.496	-3.634	-4.431	-2.363	-2.63	-1.435	-1.244	-3.181
YLR345W	-0.24	-0.257	0.446	0.268	0.402	0.417	0.437	0.668	0.741	0.825		-0.129	-0.055	0.237	0.529	0.58	0.827	0.854	0.867	0.648	1.15
YNL115C	-0.26	-0.497	-0.849	-1.016	-0.989	0.506	0.392	-0.248	-0.456	-0.413		-0.392	-0.534	-2.162	-2.951	-2.603	0.247	0.218	-1.733	-1.715	-1.621
YNL134C	-0.629	-0.714	0.41	0.552	0.479	0.371	0.383	1.117	1.601	1.498		-1.306	-1.387	0.652	0.929	0.983	0.316	0.33	1.833	1.685	2.286
YNL208W	0.429	0.316	0.091	0.18	0.044	0.097	-0.139	-0.166	-0.106	-0.148		-0.447	-0.314	0.466	0.388	0.59	-0.208	-0.104	0.498	0.48	0.328
YOR289W	-0.246	0.55	0.282	-0.681	-0.345	0.04	-0.032	1.458	0.534	0.67		-1.177	-0.38	-0.287	-0.704	-1.189	-0.064	-0.176	0.849	1.497	0.256
YPR1	-0.168	0.134	-0.018	-0.145	-0.18	0.388	0.279	-0.035	0.104	0.096		-0.359	-0.231	0.159	0.273	0.274	0.121	0.1	0.314	0.222	0.481
ZWF1	0.781	1.113	-0.69	-0.582	-0.688	0.194	0.242	-0.682	-0.795	-0.909		-0.036	0.243	0.392	0.645	0.809	0.415	0.312	0.508	0.397	0.607

## Sheet: ESR repressed heatmap
	D2	D1/2	D1/2/8	D1/2/8/11_1	D1/2/8/11_2	D1/8_1	D1/8_2	D13	D13 (KLY195)_1	D13 (KLY195)_2		D2	D1/2	D1/2/8	D1/2/8/11_1	D1/2/8/11_2	D1/8_1	D1/8_2	D13	D13 (KLY195)_1	D13 (KLY195)_2
	mRNA											FP
AAH1	-0.043	-0.074	-0.632	-0.503	-0.482	-0.698	-0.634	-0.246	-0.759	-0.739		0.65	0.329	-0.193	-0.034	-0.447	-1.088	-0.958	-0.565	-0.209	-0.976
ACL4	0.59	0.522	0.341	0.171	0.39	0.043	-0.065	0.227	0.136	0.188		0.545	0.706	0.537	0.507	0.535	-0.114	-0.091	0.125	0.09	0.193
AFG2	0.326	0.211	-0.449	-0.272	-0.227	-0.092	-0.047	-0.431	-0.432	-0.34		0.569	0.654	0.325	0.093	0.172	-0.216	-0.109	-0.085	-0.083	0.136
AIR1	0.099	0.214	0.354	0.495	0.416	-0.103	-0.213	0.493	-0.009	0.029		0.415	0.089	0.801	1.102	1.387	0.48	0.658	0.85	0.485	0.446
ALB1	0.262	0.438	0.644	0.794	0.87	-0.074	-0.032	0.604	0.562	0.507		0.529	0.329	0.715	1.282	1.138	-0.222	0.109	0.72	0.725	0.515
ARB1	0.38	0.337	-0.077	-0.147	-0.117	0	0.057	-0.066	0.022	0.066		0.48	0.514	0.393	0.425	0.368	-0.047	0.071	0.121	0.266	0.481
ARO2	1.127	0.979	-0.218	-0.124	-0.218	-0.158	-0.179	-0.189	-0.519	-0.541		0.276	0.507	0.603	0.911	1.026	0.015	0.233	0.806	0.544	0.713
ARO7	0.081	0.209	0.544	0.348	0.534	-0.208	-0.138	0.486	0.399	0.502		0.442	0.122	0.074	0.171	-0.087	-0.465	-0.529	-0.262	0.023	-0.03
ARP7	0.113	0.287	0.37	0.567	0.553	0.186	0.108	0.147	0.355	0.387		-0.113	-0.045	0.338	0.493	0.664	0.101	0.192	0.261	-0.031	0.341
ARX1	0.218	0.332	-0.069	0.067	0.177	-0.369	-0.383	0.056	-0.011	0.059		0.981	0.784	0.613	0.7	0.723	0.077	0.126	0.089	0.003	0.21
ASN1	0.27	-0.005	-1.177	-1.243	-1.339	-0.502	-0.363	0.056	-1.319	-1.422		-0.072	-0.463	-0.459	-0.476	-0.19	-0.256	-0.316	1.214	0.827	0.01
ASN2	0.772	0.672	-0.545	-0.621	-0.696	0.108	0.164	-0.414	-0.648	-0.705		0.514	0.432	0.204	0.211	0.413	0.467	0.438	0.786	0.338	0.615
ASP1	0.487	0.511	0.241	0.227	0.269	-0.062	0.041	-0.152	-0.088	-0.048		0.951	0.785	0.797	1.062	1.007	0.443	0.424	0.348	0.154	0.654
ATC1	-0.315	-0.268	0.59	0.684	0.731	-0.306	-0.182	0.731	0.699	0.678		0.669	0.363	0.259	0.458	-0.104	-0.596	-0.59	-0.523	-0.148	-0.183
BCP1	0.234	0.195	0.231	0.149	0.18	-0.148	-0.135	0.192	0.123	0.129		0.01	0.031	0.113	0.235	0.281	-0.25	-0.284	0.148	0.057	-0.04
BER1	0.261	-0.226	0.528	0.45	0.596	-0.415	-0.28	0.559	0.398	0.355		0.84	0.066	0.172	0.225	0.551	-0.39	-0.122	0.36	0.185	-0.531
BMS1	0.554	0.535	0.155	0.271	0.303	-0.04	-0.187	0.245	0.124	0.174		0.495	0.287	0.355	0.429	0.576	-0.095	-0.066	0.111	0.303	0.086
BMT5	-0.514	-0.052	0.625	0.477	0.616	-0.667	-0.583	0.819	0.502	0.566		0.646	0.714	0.513	0.867	0.446	-0.229	-0.165	0.304	0.204	0.161
BMT6	-0.394	-0.213	-0.712	-0.496	-0.428	-0.469	-0.288	-0.744	-0.857	-0.9		0.554	0.252	-0.345	-0.257	-0.232	-0.89	-0.92	-0.313	-0.43	-1.098
BRX1	0.242	0.241	0.568	0.447	0.514	-0.025	-0.002	0.34	0.31	0.296		0.867	0.702	0.672	0.692	0.536	-0.091	-0.12	0.133	0.278	0.409
BUD20	0.637	0.527	-0.179	0.113	-0.004	-0.005	-0.242	0.081	0.096	-0.024		0.375	0.268	0.119	0.521	0.947	0.173	0.348	0.632	0.117	0.611
BUD27	0.52	0.552	0.341	0.383	0.448	0.234	0.079	0.349	0.157	0.167		0.295	0.2	0.342	0.341	0.509	0.374	0.428	0.325	0.359	0.076
CAF20	0.92	0.693	0.58	0.69	0.733	0.048	0.003	0.278	0.309	0.285		0.343	0.061	0.455	0.731	0.756	-0.332	-0.287	0.299	0.236	0.451
CBF5	0.764	0.574	0.235	0.392	0.382	-0.043	-0.146	0.163	0.166	0.115		0.79	0.46	0.424	0.765	0.965	-0.01	0.154	0.503	0.381	0.522
CCT3	0.555	0.494	0.14	0.039	0.089	0.003	-0.085	-0.125	-0.016	0.065		0.393	0.317	0.16	0.15	0.28	-0.01	-0.035	0.115	0.089	0.308
CCT4	0.621	0.551	0.047	0.032	0.004	0.077	0.039	-0.245	-0.119	-0.085		0.534	0.406	0.443	0.532	0.598	0.273	0.3	0.223	0.13	0.616
CCT5	0.643	0.563	0.123	0.072	0.121	0.04	0.055	-0.11	-0.023	0.018		0.669	0.736	0.375	0.447	0.576	0.261	0.217	0.319	0.039	0.564
CDC60	0.181	0.147	-0.115	-0.176	-0.117	0.137	0.194	-0.237	-0.327	-0.252		0.401	0.418	0.105	-0.144	-0.239	0.042	0.065	-0.248	-0.052	-0.092
CMS1	0.252	0.245	0.687	0.388	0.51	-0.193	-0.124	0.812	0.752	0.723		0.724	0.429	0.354	0.269	0.271	-0.155	-0.204	0.135	0.147	0.338
CNA1	0.188	-0.198	-0.03	-0.014	-0.088	-0.078	-0.118	0.019	0.064	0.091		0.162	0.079	-0.007	0.089	-0.051	-0.165	-0.243	0.239	0.405	0.297
DBP10	0.625	0.623	0.284	0.298	0.354	0.012	-0.002	0.211	0.044	0.147		0.825	0.793	0.814	0.711	0.729	0.084	0.226	0.152	0.312	0.235
DBP3	0.193	0.22	0.385	0.418	0.525	-0.163	-0.117	0.439	0.353	0.367		0.429	0.176	0.627	0.74	0.498	-0.237	-0.202	0.053	0.577	0.164
DBP9	0.143	-0.039	0.361	0.402	0.463	-0.34	-0.289	0.615	0.544	0.609		0.797	0.592	0.112	0.041	0.192	-0.193	-0.066	0.326	0.029	0.145
DIM1	0.521	0.41	0.509	0.385	0.441	-0.012	-0.065	0.496	0.352	0.377		0.567	0.141	0.617	0.528	0.588	-0.039	0.062	0.405	0.54	0.507
DIP2	0.267	0.155	-0.003	0.139	0.206	-0.283	-0.36	0.198	0.003	0.112		0.828	0.592	0.316	0.483	0.483	-0.066	-0.137	0.18	0.037	0.127
DOM34	-0.18	-0.215	0.536	0.204	0.445	-0.226	-0.201	0.685	0.61	0.693		0.448	0.281	-0.022	-0.121	-0.195	-0.604	-0.511	-0.295	-0.138	-0.032
DOT1	0.399	0.189	0.709	0.581	0.636	0.063	0.012	0.472	0.356	0.556		0.581	0.666	0.628	0.358	0.578	0.284	0.128	-0.086	0.073	0.011
DPH5	1.08	0.731	0.014	0.045	0	0.037	-0.002	-0.143	0.015	0.001		0.538	0.288	0.729	0.792	0.966	0.198	0.313	0.739	0.565	0.919
DRS1	0.763	0.428	0.239	0.297	0.323	-0.063	-0.135	0.32	0.113	0.12		0.75	0.507	0.448	0.692	0.833	0.16	0.318	0.418	0.268	0.295
DUS3	0.507	0.476	-0.194	-0.052	-0.124	0.045	0.025	-0.093	-0.078	-0.154		0.553	0.413	0.221	0.412	0.581	0.1	0.091	0.273	0.257	0.324
DUS4	0.423	0.623	0.208	0.425	0.428	0.011	-0.129	0.142	0.201	0.179		0.2	0.533	0.304	0.246	0.467	0.018	-0.037	0.441	0.401	0.277
EFT2	0.767	0.75	-0.376	-0.297	-0.345	0.073	0.149	-0.707	-0.396	-0.386		0.387	0.362	0.427	0.637	0.573	0.115	0.131	0.098	0.033	0.594
EGD1	0.628	0.453	0.325	0.563	0.544	-0.01	-0.016	0.194	0.337	0.299		-0.045	0.045	0.647	0.796	0.548	-0.332	-0.241	0.031	0.382	0.606
ELO2	0.225	0.143	-0.993	-0.958	-0.931	-0.031	0.151	-1.258	-1.018	-0.991		0.515	0.498	-1.741	-1.958	-2.017	-0.238	-0.109	-2.022	-2.09	-1.577
ELO3	0.535	0.354	-0.794	-0.79	-0.738	-0.082	-0.087	-0.951	-0.861	-0.73		1.054	0.926	-1.924	-1.978	-1.755	-0.073	-0.108	-2.223	-2.582	-1.942
ELP2	0.201	0.114	-0.014	-0.051	0.104	-0.247	-0.351	0.153	0.02	0.153		0.3	0.324	0.262	0.326	0.471	0.082	0.059	0.334	0.262	0.44
ELP3	0.201	0.165	0.211	0.103	0.26	-0.148	-0.149	0.39	0.315	0.442		0.425	0.209	0.244	-0.007	-0.158	-0.468	-0.448	0.103	0.297	0.132
EMC1	0.294	0.311	-1.19	-1.188	-1.142	0.2	0.292	-1.332	-1.426	-1.321		0.852	0.745	-1.81	-2.479	-2.316	0.188	0.164	-2.606	-2.597	-2.012
EMG1	0.759	0.629	0.217	0.424	0.387	-0.004	-0.006	-0.083	0.193	0.068		0.643	0.418	0.704	0.941	1.012	0.074	0.196	0.372	0.178	0.571
EMP70	0.503	0.278	-1.12	-1.138	-1.058	-0.169	-0.119	-0.946	-1.105	-1.011		0.654	0.326	-2.14	-2.406	-2.312	-0.119	-0.046	-2.104	-2.278	-2.091
EMW1	0.263	0.257	-0.207	-0.12	-0.04	-0.161	-0.128	-0.165	-0.174	-0.088		0.431	0.624	0.462	0.406	0.405	0.146	0.12	0.005	0.058	0.059
ENP2	0.227	0.1	0.36	0.394	0.447	-0.136	-0.149	0.579	0.315	0.4		0.448	0.32	0.436	0.381	0.509	0.073	0.07	0.395	0.368	0.274
ENT4	0.287	0.212	-0.59	-0.204	-0.393	-0.132	-0.327	-0.234	-0.377	-0.377		-0.553	-1.039	-0.062	-0.167	0.072	-0.407	-0.372	0.09	0.307	-0.274
ENV10	0.702	0.223	-0.02	-0.023	0.008	-0.029	-0.086	-0.044	-0.016	0.023		1.053	0.631	-0.845	-0.824	-0.665	-0.209	-0.113	-0.943	-0.981	-0.841
ESF1	0.144	0.242	0.817	0.734	0.854	0.18	0.169	0.609	0.603	0.738		0.728	0.588	0.8	0.572	0.384	0.104	0.275	0.236	0.7	0.343
ESF2	0.376	0.34	0.498	0.696	0.588	0.107	-0.069	0.474	0.519	0.383		-0.008	0.311	0.642	0.76	0.971	0.193	0.343	0.697	0.469	0.609
FAF1	0.399	0.234	0.025	0.202	0.311	-0.075	-0.23	0.378	0.194	0.309		0.755	0.624	0.467	0.351	0.479	0.086	0.014	0.345	0.202	0.263
FCF1	-0.006	0.122	0.094	0.127	0.099	-0.462	-0.462	0.45	0.343	0.222		-0.33	-0.342	-0.025	0.411	0.445	-0.099	-0.076	0.824	0.552	0.509
FCF2	0.426	0.493	0.653	0.824	0.862	0.023	-0.06	0.593	0.518	0.558		0.735	0.511	0.29	0.419	0.362	-0.156	-0.099	0.158	0.011	0.022
FOL1	0.052	0.213	-0.115	-0.182	-0.114	-0.109	-0.106	-0.144	-0.214	-0.085		0.469	0.541	-0.167	-0.079	-0.026	0.202	0.276	-0.248	-0.528	-0.207
FPR4	0.867	0.748	0.358	0.364	0.328	0.203	0.323	0.171	0.448	0.302		0.625	0.515	0.601	0.601	0.719	0.13	0.302	0.528	0.552	0.856
FRS1	0.523	0.436	-0.042	0.043	0.021	-0.045	-0.05	-0.098	0.084	0.059		0.756	0.373	0.295	0.256	0.118	-0.033	-0.024	0.054	0.035	0.381
FRS2	0.439	0.389	-0.478	-0.399	-0.517	0.146	0.297	-0.886	-0.715	-0.759		0.402	0.131	0.404	0.431	0.435	0.171	0.115	-0.067	-0.185	0.261
FSF1	0.765	0.815	-0.114	0.065	-0.076	0.522	0.561	-0.632	-0.941	-1.081		0.43	0.175	0.674	0.889	1.085	0.576	0.634	0.031	-0.071	0.009
GCD1	0.252	0.265	0.501	0.489	0.501	0.016	0.102	0.288	0.262	0.37		0.831	0.616	0.467	0.446	0.637	0.162	0.174	0.262	0	0.529
GCD10	0.143	0.341	0.428	0.371	0.475	-0.15	-0.165	0.508	0.316	0.379		0.632	0.517	0.415	0.432	0.306	-0.184	0.031	0.267	0.277	0.17
GCD11	0.524	0.41	0.208	0.264	0.317	-0.039	-0.063	0.252	0.229	0.287		0.446	0.187	0.412	0.538	0.646	-0.026	0.026	0.307	0.358	0.548
GCD14	0.001	0.326	-0.097	-0.059	-0.01	-0.126	-0.049	-0.267	-0.211	-0.206		0.394	0.129	0.59	0.993	0.972	0.294	0.255	0.505	0.196	0.563
GCD2	0.094	0.286	0.599	0.64	0.672	-0.158	-0.104	0.468	0.504	0.538		0.447	0.532	0.448	0.055	0.126	-0.275	-0.117	-0.147	-0.027	-0.199
GCD6	-0.009	-0.077	0.165	0.207	0.301	-0.217	-0.194	0.126	-0.007	0.071		0.057	-0.084	0.032	0.189	0.189	-0.101	-0.056	0.056	-0.047	-0.076
GCD7	0.087	-0.056	0.419	0.302	0.335	-0.204	-0.104	0.305	0.32	0.337		0.75	0.397	0.224	0.006	-0.062	-0.149	-0.158	-0.196	-0.238	-0.077
GDA1	0.378	0.35	-1.015	-1.186	-1.078	0.366	0.53	-1.235	-1.176	-1.057		0.056	-0.238	-2.032	-2.419	-2.59	-0.145	-0.226	-2.445	-2.534	-1.875
GIM3	0.58	0.486	0.195	0.538	0.398	0.633	0.462	-0.121	-0.026	-0.276		0.451	0.276	0.405	1.02	0.967	0.482	0.475	0.316	0.262	0.323
GIR2	0.505	0.363	0.527	0.63	0.593	0.297	0.169	0.415	0.431	0.392		0.155	0.293	0.302	0.445	0.417	-0.081	-0.083	-0.129	0.263	0.25
GIS2	0.878	0.962	-0.468	-0.183	-0.39	0.005	0.091	-0.519	-0.343	-0.669		0.102	0.323	0.545	1.479	1.815	0.538	0.77	1.387	0.614	1.305
GLN4	0.207	0.217	0.289	0.124	0.242	0.026	0.067	0.19	0.311	0.369		0.397	0.266	0.358	0.253	0.315	0.143	0.164	0.064	0.094	0.312
GPN3	0.017	-0.182	0.556	0.508	0.504	-0.03	-0.106	0.529	0.507	0.501		0.226	-0.018	0.163	0.191	0.27	-0.246	-0.478	-0.161	-0.036	-0.058
GRC3	0.331	0.135	0.053	0.07	-0.026	-0.158	-0.088	-0.021	-0.36	-0.207		0.909	0.588	0.603	0.573	0.668	-0.009	0.195	0.172	-0.024	-0.084
GSP1	0.722	0.712	0.498	0.439	0.465	0.186	0.272	0.187	0.262	0.265		0.835	0.553	0.701	0.76	0.457	-0.073	-0.095	0.082	0.316	0.449
GUK1	0.387	0.36	-0.023	0.011	-0.017	-0.036	0.032	-0.443	-0.203	-0.221		0.455	0.402	0.522	0.867	0.895	-0.097	-0.012	0.283	0.274	0.578
HCA4	0.27	0.06	0.061	0.205	0.271	-0.235	-0.222	0.428	0.091	0.193		0.572	0.34	0.389	0.464	0.44	-0.256	-0.113	0.342	0.36	0.002
HGH1	0.351	0.171	0.355	0.306	0.359	-0.157	-0.311	0.247	0.134	0.208		0.501	0.438	0.052	0.026	0.116	-0.318	-0.322	-0.146	-0.121	-0.325
HIS6	0.135	0.128	0.066	-0.008	-0.055	0.098	-0.001	0.32	0.347	0.343		0.208	0.015	0.112	0.05	0.219	-0.155	0.093	0.482	0.155	0.431
HPM1	0.16	0.366	0.259	0.276	0.249	-0.27	-0.278	0.117	0.231	0.278		0.561	0.38	0.545	0.844	0.697	0.134	0.12	0.287	-0.008	0.327
HTS1	0.279	0.131	-0.064	-0.028	0.046	-0.109	-0.147	-0.01	-0.195	-0.138		0.338	0.334	0.233	0.271	0.2	-0.087	-0.084	-0.104	0.06	0.062
IMD3	0.393	0.354	-0.087	-0.2	-0.123	0.204	0.158	-0.166	-0.107	-0.058		0.022	-0.034	0.229	0.265	0.211	0.02	0.088	0.139	0.147	0.352
IMP4	0.231	0.427	0.369	0.448	0.499	-0.135	-0.187	0.645	0.485	0.501		0.273	0.299	0.3	0.204	0.17	-0.239	-0.299	0.211	0.707	0.219
INA1	0.013	-0.039	-1.785	-1.743	-1.84	0.077	0.291	-1.53	-1.714	-1.71		0.518	0.467	-2.025	-2.223	-2.363	-0.051	0.059	-2.111	-2.168	-2.059
IPI3	0.275	0.023	0.357	0.588	0.596	-0.253	-0.195	0.689	0.579	0.607		0.758	0.782	0.694	0.678	0.774	0.094	0.038	0.257	0.281	0.342
JIP5	-0.035	0.147	0.207	0.092	0.201	-0.335	-0.36	0.414	0.285	0.289		0.553	0.654	0.563	0.557	0.662	0.045	0.087	0.309	0.42	0.664
JJJ1	-0.05	-0.045	0.717	0.599	0.74	-0.08	-0.091	0.724	0.513	0.564		0.081	0.194	0.492	0.798	0.531	0.098	0.079	0.238	0.246	0.252
KAP123	0.531	0.473	-0.651	-0.588	-0.588	-0.143	-0.033	-0.899	-0.969	-0.892		0.697	0.576	0.045	0	-0.039	-0.184	-0.1	-0.407	-0.442	-0.226
KEL3	0.573	0.282	0.46	0.482	0.523	-0.046	-0.072	0.376	0.32	0.301		0.13	0.062	0.41	0.639	0.597	0.267	0.296	0.231	0.295	0.295
KIN4	-0.144	0.014	-0.253	-0.045	-0.071	-0.153	-0.097	-0.341	-0.295	-0.338		0.358	0.244	-0.068	-0.184	-0.031	-0.194	-0.057	-0.068	-0.168	-0.357
KRE33	0.351	0.253	-0.257	-0.253	-0.203	-0.159	0.008	-0.153	-0.448	-0.344		1.024	0.855	0.279	0.204	0.274	0.047	0.103	0.044	0.109	0.059
KRI1	0.395	0.413	0.408	0.506	0.551	-0.178	-0.399	0.6	0.31	0.279		0.475	0.365	0.358	0.483	0.563	-0.151	-0.046	0.236	0.548	0.166
KRR1	0.21	0.218	0.373	0.231	0.281	0.034	0.112	0.398	0.387	0.371		0.615	0.579	0.564	0.49	0.502	0.026	0.178	0.579	0.639	0.656
KRS1	0.294	0.26	-0.268	-0.581	-0.55	-0.232	-0.179	0.13	-0.223	-0.168		0.331	0.208	0.049	-0.25	-0.395	-0.283	-0.329	0.206	0.314	0.114
LCP5	0.496	0.686	-0.017	0.195	0.159	-0.102	-0.24	0.118	0.137	0.037		0.224	0.184	0.137	0.552	0.612	-0.009	-0.09	0.234	-0.017	0.085
LHP1	0.688	0.685	0.297	0.271	0.299	0.057	0.162	0.135	0.025	0.013		0.638	0.476	0.775	0.791	0.902	-0.152	0.182	0.21	0.366	0.304
LIA1	0.637	0.717	-0.155	-0.02	-0.104	-0.178	-0.133	-0.348	-0.163	-0.265		0.409	0.322	0.708	0.923	0.916	-0.075	-0.051	0.373	0.538	0.624
LOC1	0.337	0.242	0.899	0.905	0.964	0.059	-0.11	0.851	0.832	0.795		0.9	0.607	0.418	0.403	0.465	-0.162	0.011	0.218	0.407	0.105
LSG1	0.424	0.43	0.18	0.102	0.128	0.048	0.104	0.086	0.085	0.177		0.679	0.555	0.596	0.421	0.319	-0.053	-0.028	0.148	0.342	0.329
MES1	0.085	0.041	-0.041	-0.026	0.038	-0.03	0.132	-0.045	-0.105	0.001		0.529	0.567	0.341	0.113	0.054	-0.22	-0.138	-0.246	-0.078	0.067
MEU1	0.488	0.518	0.113	0.089	0.072	-0.361	-0.326	0.191	0.212	0.135		0.46	0.181	0.526	0.374	0.567	0.041	0.069	0.46	0.06	0.421
MNN11	0.774	0.604	-0.692	-0.59	-0.639	-0.098	-0.106	-0.783	-0.685	-0.66		0.161	0.152	-1.563	-1.956	-1.636	0.014	-0.003	-2.22	-2.271	-2.153
MPP10	0.424	0.264	0.15	0.186	0.227	-0.044	-0.147	0.304	0.141	0.249		0.628	0.387	0.351	0.379	0.376	-0.09	-0.036	0.114	0.37	0.26
MPP6	0.119	0.258	0.462	0.436	0.589	0.297	0.065	0.548	0.494	0.402		-0.37	-0.759	-0.25	0.158	0.56	-0.347	-0.338	0.264	0.305	0.05
MRD1	0.196	0.025	0.165	0.221	0.328	-0.298	-0.349	0.554	0.303	0.366		0.368	0.254	0.19	0.269	0.36	-0.293	-0.121	0.335	0.541	-0.108
MRI1	0.442	0.564	0.588	0.428	0.475	0.139	0.121	0.299	0.413	0.447		0.774	0.674	0.536	0.429	0.498	0.127	0.084	0.251	0.2	0.385
MRX12	-0.168	0.056	0.567	0.645	0.764	-0.196	-0.126	0.684	0.476	0.413		0.616	0.493	-0.342	-0.241	-0.55	-0.442	-0.396	-0.788	-0.568	-1.098
MSB1	0.144	0.045	-0.865	-0.572	-0.717	0.041	0.211	-1.225	-1.296	-1.259		0.223	0.424	0.182	0.263	0.29	0.138	0.188	-0.26	-0.355	-0.247
MSH6	0.037	0.075	-0.04	-0.02	0.088	0.077	-0.002	-0.15	0.056	0.113		0.014	-0.143	-0.309	-0.153	-0.058	-0.122	-0.07	-0.28	-0.578	-0.132
MTR3	0.255	0.066	0.18	0.435	0.384	-0.245	-0.275	0.171	0.006	0.006		0.227	-0.162	0.408	0.364	0.362	-0.31	-0.238	0.014	0.044	0.074
MTR4	0.336	0.25	-0.154	-0.135	-0.059	0.038	0.071	-0.158	-0.355	-0.218		0.73	0.591	0.231	0.137	0.132	-0.084	0.042	-0.197	-0.007	-0.016
MVD1	0.551	0.697	0.023	-0.09	-0.108	0.196	0.295	-0.717	-0.559	-0.541		0.229	0.243	0.446	0.497	0.39	0.01	-0.047	-0.223	-0.113	0.148
NAF1	0.677	0.718	-1.121	-0.753	-0.984	-0.085	-0.174	-1.059	-1.5	-1.349		0.13	0.129	1.116	1.155	1.241	0.192	0.297	0.51	0.563	0.586
NAT5	0.179	-0.25	0.678	0.662	0.621	0.061	0.043	0.354	0.425	0.453		1.325	1.488	0.776	0.614	0.585	0.216	0.257	-0.112	-0.089	0.474
NCS2	-0.551	-0.202	0.364	0.521	0.635	-0.546	-0.483	0.762	0.497	0.643		1.017	0.948	0.192	-0.05	0.08	-0.454	-0.583	-0.426	-0.061	-0.196
NEW1	0.219	0.236	-0.47	-0.397	-0.316	-0.042	-0.031	-0.285	-0.294	-0.176		0.546	0.403	0.039	-0.068	-0.241	-0.099	-0.103	-0.347	-0.13	0.078
NIP7	0.343	0.343	0.411	0.31	0.428	-0.275	-0.226	0.305	0.258	0.277		0.485	0.472	0.545	0.889	0.889	-0.227	-0.193	0.38	0.514	0.513
NOC2	0.055	0.209	0.679	0.642	0.773	-0.317	-0.313	0.78	0.581	0.719		0.583	0.619	0.468	0.33	0.057	-0.614	-0.48	-0.349	0.097	-0.239
NOC3	0.289	0.121	0.252	0.258	0.348	-0.356	-0.347	0.536	0.347	0.455		0.666	0.348	-0.009	-0.281	-0.158	-0.597	-0.457	-0.131	0.164	-0.225
NOC4	0.192	0.328	-0.695	-0.607	-0.571	-0.349	-0.14	-0.387	-0.724	-0.705		0.48	0.423	0.137	0.186	0.162	-0.385	-0.323	0.041	-0.141	-0.132
NOP12	0.095	0.34	0.565	0.645	0.68	0.023	0.09	0.48	0.501	0.549		0.911	0.945	0.516	0.656	0.456	-0.387	-0.236	0.043	0.381	0.184
NOP13	0.217	0.187	0.307	0.41	0.495	-0.191	-0.147	0.426	0.349	0.35		0.364	0.486	0.499	0.687	0.676	-0.202	-0.089	0.525	0.629	0.423
NOP15	0.187	0.102	0.741	0.847	0.983	-0.162	-0.163	0.846	0.681	0.71		0.116	0.272	0.466	0.437	0.346	-0.466	-0.323	-0.059	0.41	-0.005
NOP19	-0.039	-0.004	0.814	0.967	0.999	0.227	0.128	0.894	0.841	0.823		-0.061	-1.084	-0.098	0.054	-0.211	-1.113	-0.969	-0.17	0.352	-0.542
NOP2	0.46	0.57	0.387	0.436	0.478	0.01	-0.033	0.311	0.266	0.296		0.512	0.382	0.54	0.747	0.8	-0.164	-0.039	0.278	0.507	0.384
NOP4	0.643	0.621	0.519	0.558	0.595	0.048	-0.064	0.461	0.321	0.323		0.764	0.57	0.625	0.694	0.751	0.116	0.18	0.243	0.394	0.282
NOP53	0.079	0.378	0.901	0.921	0.996	-0.081	-0.03	1.06	0.885	0.912		0.8	0.767	0.155	0.383	0.522	-0.355	-0.213	0.289	0.421	0.059
NOP56	0.401	0.273	0.613	0.511	0.691	-0.165	-0.055	0.432	0.383	0.465		1.038	0.818	0.379	0.327	0.05	-0.455	-0.369	-0.381	-0.072	-0.099
NOP58	0.499	0.501	-0.163	-0.127	-0.101	-0.171	-0.169	-0.255	-0.197	-0.207		0.787	0.694	0.364	0.527	0.575	0.124	0.12	0.071	0.033	0.237
NOP7	0.616	0.499	0.505	0.367	0.503	-0.166	-0.186	0.52	0.437	0.531		0.797	0.698	0.462	0.316	0.223	-0.439	-0.205	0.105	0.446	0.252
NPT1	-0.118	0.042	0.232	0.188	0.223	-0.019	-0.01	0.093	0.239	0.281		0.198	0.301	0.211	0.254	0.2	0.002	-0.037	-0.104	0.086	0.389
NRM1	0.333	0.631	-0.552	-0.401	-0.628	0.625	0.646	-1.286	-1.013	-1.459		-0.058	0.027	0.332	0.563	0.568	0.312	0.187	0.008	-0.192	0.132
NRP1	0.272	0.077	-0.14	0.193	0.157	-0.152	-0.185	0.13	-0.143	0.007		0.751	0.836	0.698	0.572	0.81	0.264	0.319	0.116	-0.203	0.112
NSA1	0.248	0.539	0.325	0.406	0.49	-0.137	-0.12	0.371	0.285	0.327		0.147	0.236	0.535	0.463	0.562	-0.084	-0.055	0.238	0.416	0.347
NSA2	0.37	0.401	0.159	0.365	0.426	-0.03	-0.108	0.402	0.383	0.332		0.169	0.192	0.165	0.651	0.77	-0.196	0.084	0.613	0.582	0.449
NTF2	0.663	0.734	-0.075	-0.15	-0.19	0.023	0.178	-0.348	-0.268	-0.343		1.115	1.169	0.465	0.797	1.009	0.16	0.184	0.71	0.021	0.915
NUC1	-0.009	0.165	-0.16	-0.137	-0.187	0.157	0.23	-0.222	-0.197	-0.299		0.059	0.105	-0.053	0.062	0.163	0.469	0.35	0.17	-0.102	0.008
NUG1	0.553	0.423	0.111	0.126	0.178	-0.227	-0.217	0.296	0.194	0.232		0.662	0.585	0.231	0.236	0.199	-0.439	-0.272	0.274	0.384	0.207
OST1	0.525	0.457	-1.097	-1.171	-1.136	0.102	0.211	-1.273	-1.29	-1.249		0.408	0.268	-1.801	-2.027	-1.678	0.192	0.122	-1.902	-2.176	-1.837
PAB1	0.562	0.571	-0.407	-0.247	-0.275	-0.084	0.038	-0.554	-0.394	-0.403		0.68	0.556	0.45	0.62	0.513	-0.181	-0.033	-0.003	0.177	0.506
PAC10	0.671	0.935	-0.139	-0.054	-0.216	0.274	0.149	-0.447	-0.194	-0.298		0.05	0.075	0.584	0.561	1.143	0.838	0.887	0.795	0.59	0.978
PDC1	1.015	1.225	0.124	0.009	-0.016	0.586	0.617	-0.521	-0.082	-0.051		0.508	0.676	0.513	0.58	0.397	0.189	0.141	-0.056	0.003	0.535
PDC5	0.044	0.236	-0.557	-0.778	-0.819	-0.47	-0.33	-1.237	-0.732	-0.784		0.681	1.183	1.042	1.017	0.89	0.399	0.631	0.311	0.558	0.752
PHO90	0.05	0.095	-0.895	-0.679	-0.753	-0.235	-0.182	-0.453	-0.47	-0.489		0.371	0.304	-1.186	-1.338	-0.954	0.06	0.149	-0.626	-1.048	-0.962
PMA1	0.759	0.661	-1.604	-1.8	-1.711	-0.139	-0.191	-1.499	-1.636	-1.559		0.325	0.171	-2.139	-2.509	-2.209	-0.043	-0.089	-2.326	-2.437	-2.181
PMT4	0.381	0.261	-1.379	-1.391	-1.265	0.052	0.045	-1.573	-1.372	-1.259		0.627	0.612	-2.021	-2.424	-2.291	0.206	0.193	-2.37	-2.637	-1.891
PNO1	0.456	0.14	0.013	0.248	0.233	-0.333	-0.448	0.254	0.013	-0.006		0.178	0.055	0.237	0.537	0.644	-0.311	-0.133	0.371	0.348	0.085
POL1	-0.029	0.013	-0.087	-0.006	0.089	0.079	0.091	-0.253	0.014	0.191		-0.071	-0.177	-0.078	0.174	0.196	-0.033	0.091	-0.376	-0.342	-0.013
POL32	0.269	0.296	0.996	0.994	1.081	0.098	0.153	0.739	0.842	0.817		0.256	0.003	0.457	0.276	0.229	-0.13	0.099	-0.276	-0.232	0.251
PPT1	0.567	0.24	0.156	0.085	0.132	-0.111	-0.083	0.196	0.286	0.319		0.758	0.694	0.488	0.608	0.669	0.104	0.181	0.435	0.269	0.607
PRO1	0.214	-0.022	0.1	0.061	0.094	-0.03	-0.052	0.002	-0.256	-0.094		0.367	0.666	0.165	0.26	0.144	-0.113	-0.106	-0.124	0.101	-0.164
PRP19	0.193	0.166	0.112	0.165	0.167	0.153	0.178	0.038	0.169	0.037		0.535	0.415	0.629	0.439	0.714	0.051	0.183	0.494	0.305	0.581
PRP43	0.427	0.629	-0.049	-0.02	-0.034	0.116	0.218	-0.08	-0.163	-0.125		0.341	0.256	0.617	0.517	0.425	0.088	0.147	0.201	0.391	0.323
PRT1	0.402	0.475	-0.285	-0.213	-0.186	-0.123	-0.092	-0.158	-0.023	0.007		0.847	0.609	0.307	0.372	0.515	0.029	0.059	0.549	0.439	0.869
PUF6	0.125	0.14	0.407	0.572	0.693	-0.31	-0.276	0.657	0.484	0.573		0.966	0.736	0.333	0.423	0.301	-0.184	-0.219	-0.008	0.197	-0.13
PUS1	0.049	0.058	0.126	0.136	0.185	-0.278	-0.334	0.613	0.28	0.292		-0.139	-0.223	0.219	0.067	0.118	-0.334	-0.352	0.396	0.483	0.149
PUS4	0.343	0.504	0.415	0.352	0.414	0.143	0.111	0.244	0.492	0.474		0.354	0.061	0.277	0.319	0.415	0.093	0.186	0.216	0.339	0.444
PUS7	0.41	0.293	0.225	0.151	0.253	-0.058	-0.068	0.303	0.253	0.299		0.69	0.429	0.281	0.376	0.567	0.072	0.158	0.211	-0.044	0.365
PWP1	0.731	0.49	0.052	0.106	0.147	0.155	0.13	-0.151	-0.153	-0.159		0.775	0.479	0.585	0.592	0.65	-0.031	-0.014	0.166	0.232	0.164
PWP2	0.427	0.358	-0.638	-0.384	-0.449	-0.232	-0.28	-0.56	-0.694	-0.638		0.322	0.252	0.441	0.593	0.727	0.262	0.203	0.443	0.219	0.282
PXR1	0.51	0.595	-0.113	0.262	0.08	-0.001	-0.364	0.186	-0.181	-0.374		0.293	0.191	0.413	0.343	0.679	0.133	0.253	0.426	0.604	0.126
RBG2	0.367	0.261	0.198	0.142	0.218	-0.25	-0.252	0.232	0.179	0.19		0.351	0.055	0.382	0.565	0.645	0.02	0.044	0.544	0.547	0.477
RCM1	-0.014	-0.077	0.023	0.043	0.119	-0.211	-0.252	0.2	0.012	0.128		-0.012	0.193	0.305	0.292	0.454	-0.288	-0.127	0.329	0.494	0.036
RFC1	0.252	0.107	0.12	0.119	0.168	0.098	0.021	0.049	0.121	0.2		0.262	0.24	0.026	-0.032	0.087	0.387	0.387	-0.231	-0.317	-0.017
RFU1	0.586	0.674	0.093	0.392	0.247	-0.618	-0.392	-0.175	-0.098	-0.137		-0.359	0.021	0.299	0.707	0.888	-0.393	-0.169	-0.107	-0.539	-0.381
RIA1	0.104	0.263	-0.358	-0.125	-0.095	-0.011	-0.041	-0.149	-0.085	0.003		0.44	0.541	0.002	0.018	0	0.014	0.095	-0.222	-0.132	0.131
RIX7	0.587	0.474	0.047	0.038	0.109	0.04	-0.044	0.072	0.074	0.108		0.633	0.663	0.451	0.476	0.453	0.318	0.294	0.053	0.222	0.257
RKI1	0.043	-0.066	0.017	0.15	0.245	-0.25	-0.346	0.118	0.258	0.319		-0.122	0.154	0.299	0.473	0.436	-0.078	0.045	-0.002	0.074	0.178
RLI1	-0.008	0.048	-0.279	-0.19	-0.156	-0.526	-0.428	-0.148	-0.243	-0.189		0.525	0.456	0.262	0.517	0.548	-0.191	-0.134	0.224	0.177	0.285
RLP24	0.579	0.638	0.54	0.643	0.699	-0.042	-0.041	0.626	0.561	0.473		0.634	0.567	0.386	0.631	0.66	-0.565	-0.337	0.341	0.588	0.134
RLP7	0.403	0.274	0.43	0.348	0.501	-0.301	-0.319	0.517	0.344	0.384		0.856	0.788	0.055	0.377	0.221	-0.707	-0.476	-0.101	0.25	-0.24
RMT2	0.58	0.64	0.354	0.361	0.301	0.04	-0.092	0.445	0.519	0.479		0.555	0.404	0.477	0.577	0.691	0.117	0.022	0.421	0.277	0.728
RNR1	0.018	0.116	-0.426	-0.247	-0.237	0.111	0.185	-0.454	0.001	0.082		0.028	0.047	-0.225	-0.16	-0.138	0.001	-0.084	-0.307	-0.314	0.214
ROK1	-0.029	0.049	-0.208	-0.019	-0.056	-0.162	-0.145	-0.005	-0.055	-0.027		0.462	0.531	-0.064	-0.147	0.229	-0.061	0	0.257	0.177	-0.015
RPA12	0.389	0.503	-0.162	0.159	-0.028	-0.225	-0.275	-0.374	-0.233	-0.517		-0.295	0.06	0.369	1.082	1.416	0.32	0.152	0.567	0.056	0.683
RPA135	0.418	0.291	-0.722	-0.454	-0.436	-0.237	-0.208	-0.549	-0.817	-0.699		0.843	0.648	0.302	0.294	0.393	-0.047	0.035	0.111	-0.004	0.185
RPA34	0.312	0.253	0.814	0.765	0.843	-0.277	-0.273	0.856	0.786	0.836		0.693	0.6	0.515	0.448	0.183	-0.595	-0.351	-0.19	0.407	0.043
RPA49	0.432	0.33	0.369	0.399	0.462	-0.112	-0.093	0.399	0.311	0.346		0.643	0.381	0.425	0.601	0.529	-0.096	-0.077	0.208	0.347	0.341
RPB10	0.297	0.278	0.538	0.612	0.653	0.148	0.038	0.175	0.195	0.245		0.294	-0.2	0.092	0.471	0.225	-0.758	-0.683	-0.351	-0.084	-0.275
RPB3	-0.034	-0.011	0.222	0.391	0.351	0.132	0.069	0.097	0.288	0.288		0.262	0.394	0.209	-0.009	0.184	-0.169	-0.153	-0.05	-0.118	0.097
RPB8	0.413	0.505	0.445	0.607	0.535	0.119	0.066	0.276	0.292	0.192		0.573	0.583	0.537	0.775	0.561	-0.079	-0.194	-0.019	-0.024	0.281
RPB9	-0.061	-0.391	-0.036	-0.116	0.066	0.01	-0.101	-0.27	-0.154	-0.125		0.341	0.188	0.245	0.648	0.53	-0.456	-0.328	0.145	0.287	0.361
RPC19	0.517	0.463	0.471	0.571	0.543	0.136	0.176	0.426	0.363	0.144		0.366	0.391	0.453	0.697	0.567	-0.248	-0.154	0.103	0.283	0.046
RPC31	0.807	0.666	0.63	0.633	0.606	0.49	0.324	0.279	0.319	0.306		0.792	0.418	0.446	0.541	0.669	0.424	0.322	0.341	0.136	0.467
RPC34	0.156	0.146	0.207	0.253	0.152	-0.078	-0.053	0.278	0.421	0.442		0.356	0.065	0.142	0.202	0.113	-0.054	-0.258	0.233	0.107	0.348
RPC40	0.344	0.199	0.283	0.173	0.228	-0.157	-0.134	0.151	0.018	0.079		0.791	0.62	0.43	0.536	0.459	0.051	0.022	0.261	0.257	0.325
RPC53	0.525	0.628	0.368	0.445	0.434	0.025	-0.077	0.232	0.362	0.291		-0.172	-0.198	0.399	0.471	0.796	-0.094	0.013	0.298	0.357	0.414
RPC82	0.139	0.114	0.202	0.234	0.322	-0.084	-0.113	0.288	0.053	0.077		0.562	0.482	0.392	0.371	0.489	0.14	0.203	0.071	0.099	-0.015
RPL10	0.834	0.735	0.122	0.09	0.06	0.004	0.076	-0.169	0.069	0.031		0.369	0.134	0.53	0.643	0.666	-0.088	-0.028	0.483	0.518	0.649
RPL11A	0.746	0.813	0.297	0.396	0.346	0.133	0.111	-0.076	0.361	0.264		0.303	0.402	0.528	0.936	0.928	0.115	0.251	0.356	0.32	0.736
RPL11B	0.795	0.94	0.212	0.388	0.274	0.193	0.189	-0.185	0.272	0.108		0.344	0.466	0.526	1.046	1.026	0.239	0.306	0.354	0.274	0.761
RPL12A	0.787	0.804	0.247	0.438	0.405	0.094	0.105	-0.203	0.186	0.091		0.32	0.159	0.678	1.17	1.219	0.315	0.282	0.376	0.285	0.898
RPL12B	0.766	0.748	0.16	0.21	0.192	0.135	0.183	-0.365	0.078	-0.043		-0.166	-0.306	0.624	1.158	0.996	0.117	0.128	0.271	0.336	0.832
RPL15A	0.878	0.786	0.306	0.419	0.385	0.264	0.188	-0.14	0.314	0.287		0.455	0.656	0.662	0.975	1.091	0.069	0.229	0.345	0.32	0.871
RPL1A	0.834	0.794	0.144	0.302	0.266	-0.101	-0.165	-0.279	0.149	0.078		0.429	0.565	0.505	0.87	0.493	-0.111	-0.182	-0.087	0.202	0.656
RPL1B	0.812	0.716	0.115	0.309	0.256	-0.107	-0.174	-0.308	0.128	0.045		0.406	0.554	0.486	0.918	0.561	-0.045	-0.119	-0.047	0.153	0.702
RPL24A	0.507	0.617	0.414	0.385	0.424	0.144	0.228	0.057	0.382	0.288		0.419	0.453	0.438	0.698	0.59	-0.229	-0.011	0.143	0.335	0.411
RPL24B	0.56	0.559	0.446	0.408	0.458	0.142	0.247	-0.073	0.332	0.246		0.415	0.391	0.487	0.923	0.709	-0.016	0.15	0.142	0.326	0.411
RPL3	0.811	0.705	0.152	0.217	0.208	0.081	0.047	-0.311	0.125	0.115		0.467	0.608	0.693	0.892	0.874	0.214	0.321	0.248	0.166	0.875
RPL38	0.687	0.471	0.144	0.291	0.251	-0.107	-0.165	-0.176	0.184	-0.012		0.234	-0.105	-0.005	0.608	0.857	-0.087	0.069	0.436	-0.086	0.505
RPL4B	0.729	0.787	-0.396	-0.186	-0.317	0.275	0.358	-0.993	-0.597	-0.626		0.105	0.009	0.694	1.022	0.911	0.195	0.267	0.279	0.325	0.885
RPL8B	0.916	0.917	0.28	0.473	0.419	0.118	0.152	-0.178	0.309	0.235		0.462	0.45	0.596	0.815	0.751	-0.173	-0.085	0.21	0.224	0.666
RPL9A	0.85	0.77	0.375	0.445	0.424	-0.048	-0.05	-0.196	0.312	0.288		0.386	0.398	0.593	0.79	0.709	-0.138	-0.004	0.085	0.13	0.622
RPL9B	0.416	0.541	0.242	0.423	0.363	0.061	-0.058	-0.293	0.373	0.359		0.534	0.596	0.418	0.647	0.398	-0.261	-0.189	-0.196	0.084	0.396
RPP0	0.71	0.752	0.073	0.084	0.086	0.135	0.185	-0.56	-0.131	-0.134		0.399	0.313	0.734	0.978	0.758	0.047	-0.038	0.003	0.158	0.844
RPP1A	0.803	0.594	0.22	0.164	0.393	0.066	-0.063	-0.106	-0.016	0.044		-0.218	-0.123	0.568	0.908	0.482	-0.463	-0.461	-0.474	0.513	0.477
RPP2A	0.884	1.012	0.322	0.434	0.547	0.064	-0.006	-0.171	0.207	0.213		-0.229	-0.601	0.446	0.865	0.461	-0.498	-0.542	-0.254	0.432	0.556
RPP2B	0.769	0.474	0.18	0.277	0.315	0.027	-0.081	0.025	0.074	0.098		-0.436	-0.768	0.407	0.708	-0.001	-0.507	-0.783	-0.723	0.267	0.491
RPS12	0.806	0.729	0.212	0.349	0.362	0.251	0.111	-0.136	0.17	0.146		0.069	-0.074	0.495	0.766	0.58	-0.347	-0.353	-0.225	0.364	0.384
RPS15	0.514	0.688	0.4	0.396	0.446	0.087	0.129	-0.112	0.345	0.281		0.063	-0.027	0.64	0.87	0.676	-0.127	0.002	0.002	0.352	0.599
RPS1A	0.514	0.464	0.271	0.34	0.375	-0.091	-0.057	-0.013	0.272	0.196		0.801	0.568	0.346	0.562	0.516	-0.162	-0.04	0.168	0.093	0.472
RPS2	0.806	0.723	0.244	0.341	0.299	0.029	0.006	-0.284	0.285	0.194		0.225	0.312	0.639	0.866	0.864	0.072	0.23	0.22	0.107	0.682
RPS22A	0.581	0.536	0.316	0.441	0.448	0.154	0.136	-0.209	0.205	0.196		0.891	0.974	0.542	0.779	0.42	-0.482	-0.232	-0.205	0.154	0.404
RPS25A	0.741	0.71	0.12	0.198	0.161	0.18	0.164	-0.234	0.15	0.042		0.05	-0.068	0.128	0.614	0.588	-0.099	0.02	0.298	0.062	0.577
RPS25B	0.683	0.55	0.196	0.147	0.229	0.018	-0.003	-0.177	0.214	0.191		-0.202	-0.356	0.371	0.532	0.154	-0.487	-0.209	-0.2	0.259	0.268
RPS26A	0.759	0.671	0.231	0.474	0.325	0.032	0.113	-0.011	0.329	0.108		0.126	-0.089	0.308	0.319	0.291	-0.196	-0.103	-0.112	0.025	0.26
RPS26B	0.843	0.977	0.355	0.528	0.406	0.323	0.369	-0.024	0.456	0.249		0.286	0.024	0.46	0.622	0.668	0.212	0.341	0.171	0.057	0.583
RPS28A	0.807	0.725	0.015	0.202	0.201	0.147	0.124	-0.314	0.006	-0.211		0.121	-0.062	0.344	1.197	1.444	0.437	0.335	0.751	0.241	0.992
RPS28B	0.905	0.986	0.007	0.261	0.204	0.352	0.214	-0.356	0.044	0.014		0.037	-0.515	0.19	1.064	1.142	0.494	0.254	0.408	0.213	1.043
RPS29A	0.808	0.635	0.063	0.227	0.004	0.087	0.079	-0.121	0.202	-0.033		0.326	0.195	0.211	0.445	0.346	-0.295	-0.289	-0.121	-0.357	0.459
RPS29B	0.532	0.626	0.018	0.188	0.075	0.516	0.56	-0.271	0.038	-0.236		-0.476	-0.672	0.354	0.699	0.397	-0.159	-0.205	-0.084	-0.13	0.469
RPS3	0.662	0.634	0.205	0.291	0.275	0.105	0.061	-0.227	0.216	0.172		0.418	0.154	0.511	0.897	0.884	0.127	0.283	0.348	0.247	0.841
RPS31	0.841	0.756	0.293	0.37	0.359	0.176	0.143	-0.234	0.277	0.182		0.281	0.515	0.539	1.054	1.016	-0.017	0.091	0.263	0.245	0.718
RPS5	0.706	0.767	0.249	0.37	0.298	0.148	0.107	-0.25	0.242	0.144		0.494	0.464	0.598	0.708	0.522	-0.242	-0.201	-0.145	0.072	0.516
RPS8B	1.208	1.142	0.699	0.76	0.737	0.092	0.094	-0.138	0.251	0.129		0.925	0.88	1.16	1.424	1.321	-0.058	0.046	0.223	0.338	0.705
RRP1	0.394	0.482	0.473	0.484	0.544	-0.134	-0.244	0.451	0.467	0.487		0.438	0.507	0.352	0.458	0.353	-0.432	-0.353	0.173	0.405	0.22
RRP15	0.557	0.533	1.081	1.034	1.066	0.265	0.307	0.956	0.863	0.813		-0.109	-0.057	0.727	0.703	0.886	-0.008	0.172	0.293	0.627	0.207
RRP17	0.324	0.21	0.725	0.824	0.819	0.262	0.071	0.669	0.716	0.638		0.484	0.504	0.485	0.874	0.824	0.324	0.306	0.526	0.568	0.64
RRP36	0.183	0.192	0.371	0.486	0.432	-0.134	-0.218	0.543	0.295	0.174		0.114	0.067	0.346	0.476	0.44	-0.201	-0.287	0.077	0.235	-0.126
RRP42	0.403	0.482	0.227	0.44	0.349	-0.271	-0.285	0.121	0.257	0.093		0.394	0.468	0.489	0.657	0.703	0.001	-0.095	0.08	-0.254	0.331
RRP43	0.243	0.157	0.423	0.338	0.374	0.062	0.044	0.383	0.305	0.342		0.559	0.61	0.435	0.483	0.49	0.159	0.137	0.15	0.486	0.3
RRP45	0.331	0.431	0.074	0.155	0.111	0.009	-0.14	0.067	0.131	0.076		0.356	0.135	0.087	0.209	0.405	0.042	-0.056	0.326	0.104	0.321
RRP6	0.278	0.138	-0.139	-0.108	-0.025	-0.452	-0.408	0.261	-0.038	0.039		0.897	0.686	0.216	0.208	0.22	-0.129	-0.038	0.3	0.125	0.252
RRP7	0.169	0.171	0.753	0.739	0.894	-0.368	-0.294	0.645	0.558	0.633		0.793	0.778	0.617	0.286	0.207	-0.333	-0.234	-0.188	-0.013	-0.052
RRP8	0.271	0.055	0.674	0.577	0.698	-0.16	-0.115	1.032	0.659	0.738		0.543	0.348	0.389	0.353	0.577	-0.182	0.028	0.328	0.451	0.531
RRP9	0.27	0.554	0.159	0.327	0.336	0.023	-0.016	0.08	-0.023	0.07		0.29	0.611	0.598	0.76	0.649	-0.073	-0.043	0.124	0.326	0.04
RRS1	0.827	0.762	0.595	0.734	0.802	-0.011	0.024	0.344	0.329	0.349		0.416	0.147	0.695	0.869	0.776	-0.347	-0.358	0.237	0.409	0.113
RRT14	0.328	0.466	0.755	0.62	0.65	-0.273	-0.315	0.78	0.753	0.637		0.875	0.792	0.51	0.48	0.664	-0.019	-0.074	0.431	0.395	0.296
RSA3	0.482	0.203	0.673	0.668	0.731	0.035	0.109	0.678	0.529	0.606		-0.032	-0.073	0.073	0.091	0.001	-0.444	-0.3	-0.139	0.266	-0.141
RSA4	0.427	0.255	-0.31	-0.038	-0.083	-0.455	-0.51	-0.045	-0.252	-0.249		0.186	0.124	0.232	0.515	0.788	-0.025	-0.013	0.678	0.35	0.136
RSR1	0.43	0.487	0.731	0.77	0.751	0.291	0.209	0.365	0.794	0.83		0.801	0.948	0.142	0.258	0.242	-0.063	-0.099	-0.07	0.177	0.643
RTN1	0.013	0.158	-0.741	-0.859	-0.877	-0.101	0.189	-0.916	-0.872	-0.798		0.665	0.336	-1.496	-1.978	-2.167	-0.643	-0.535	-2.109	-1.894	-1.763
RTT10	-0.044	-0.332	-0.249	0.043	0.098	-0.417	-0.422	0.156	0.142	0.236		0.6	0.502	0.197	0.425	0.625	0.162	0.213	0.197	-0.081	0.124
RVB1	0.395	0.324	0.159	0.124	0.179	-0.041	-0.116	0.182	0.208	0.201		0.077	0.084	0.251	0.302	0.367	-0.052	0.024	0.411	0.161	0.404
RVB2	0.188	0.352	0.269	0.199	0.252	-0.07	-0.148	0.225	0.253	0.312		0.627	0.509	0.35	0.345	0.142	-0.31	-0.297	-0.053	0.013	0.137
SAH1	0.55	0.572	-0.312	-0.274	-0.268	0.234	0.271	-0.679	-0.27	-0.277		0.379	0.463	0.382	0.633	0.481	-0.026	0.023	-0.008	0.248	0.643
SAM4	-0.069	-0.341	-0.178	-0.342	-0.243	-0.406	-0.369	0.713	0.32	0.349		-0.004	0.16	0.09	0.15	0.108	-0.456	-0.377	0.999	1.04	0.754
SAS10	0.313	0.389	0.266	0.337	0.393	0.054	-0.227	0.603	0.484	0.423		0.421	0.257	0.241	0.327	0.416	0.098	0.194	0.454	0.551	0.451
SCP160	0.293	0.477	-0.684	-0.686	-0.744	0.311	0.45	-1.067	-0.928	-0.855		0.289	0.407	0.275	0.112	0.156	0.175	0.247	-0.378	-0.366	0.125
SDA1	0.876	0.759	-0.061	-0.042	0.003	0.073	0.009	-0.072	-0.245	-0.166		0.363	0.148	0.44	0.123	0.488	0.247	0.38	0.32	0.101	0.196
SEC53	0.423	0.37	0.271	0.247	0.352	-0.026	-0.036	-0.077	0.274	0.322		0.194	0.074	0.399	0.657	0.271	-0.386	-0.35	-0.232	0.39	0.512
SES1	0.29	0.269	0.5	0.24	0.39	0.015	0.079	0.252	0.305	0.396		0.433	0.51	0.416	0.474	0.181	-0.275	-0.186	-0.084	0.357	0.268
SFM1	0.571	0.439	0.196	0.142	0.107	0.027	-0.074	0.008	0.073	0.04		0.581	0.387	0.469	0.797	0.628	0.077	0.133	0.542	0.611	0.564
SGD1	-0.105	-0.15	0.062	0.098	0.271	-0.325	-0.39	0.168	0.06	0.204		0.173	0.087	-0.395	-0.063	0.028	-0.261	-0.16	-0.165	-0.061	-0.46
SHO1	-0.031	0.072	-0.619	-0.424	-0.645	0.373	0.421	-0.877	-0.648	-0.62		0.164	0.152	-1.501	-1.673	-1.745	0.068	-0.041	-1.685	-2.129	-1.623
SHQ1	0.165	0.157	0.271	0.307	0.365	-0.196	-0.109	0.363	0.385	0.361		0.873	0.509	0.251	0.112	0.35	0.304	0.216	0.206	0.056	0.012
SKI6	-0.022	0.172	0.073	0.093	0.149	-0.442	-0.5	0.389	0.201	0.156		-0.697	-0.385	-0.116	-0.241	-0.032	-0.677	-0.689	0.164	0.27	0.045
SKI8	0.127	0.092	0.232	0.093	0.118	0.296	0.225	0.018	0.313	0.304		0.638	0.356	0.262	-0.004	-0.04	-0.038	-0.168	-0.179	-0.084	0.309
SLX9	0.057	-0.044	0.509	0.662	0.731	-0.123	-0.191	0.834	0.775	0.763		0.339	0.331	-0.026	0.241	0.267	-0.38	-0.15	0.205	0.328	0.033
SMI1	0.161	0.106	0.139	0.135	0.061	0.16	0.227	0.032	0.155	0.129		0.238	0.142	-0.154	-0.211	-0.021	0.111	0.163	-0.105	-0.338	0.075
SNU13	1.039	1.077	-0.146	0.162	-0.015	0.028	0.221	-0.473	-0.187	-0.317		0.559	0.179	0.645	1.242	1.398	0.379	0.401	0.765	0.188	0.927
SOF1	0.508	0.372	0.302	0.455	0.483	-0.231	-0.305	0.436	0.338	0.338		0.787	0.643	0.366	0.596	0.648	-0.248	-0.216	0.339	0.281	0.071
SPB1	0.457	0.523	0.432	0.504	0.518	0.092	-0.026	0.222	0.077	0.148		0.826	0.778	0.654	0.676	0.813	0.314	0.362	-0.015	0.085	0.027
SPB4	0.018	-0.237	0.289	0.332	0.368	-0.161	-0.13	0.445	0.355	0.397		0.005	0.009	-0.177	0.117	0.034	-0.343	-0.32	0.102	0.174	-0.046
SPE4	0.79	-0.098	0.313	0.154	0.252	-0.174	-0.259	0.189	0.269	0.279		0.572	0.468	0.273	0.723	0.66	0.095	0.095	0.357	0.181	0.806
SQT1	0.823	0.809	0.288	0.349	0.366	0.11	0.003	0.175	0.151	0.113		0.343	0.122	0.739	0.878	0.987	0.319	0.283	0.393	0.333	0.543
SRM1	0.757	0.597	0.234	0.221	0.186	0.353	0.248	-0.21	-0.002	-0.032		0.386	0.565	0.767	0.587	0.705	0.372	0.362	0.253	0.2	0.482
SRO9	0.381	0.552	-0.993	-0.334	-0.69	0.157	0.406	-1.231	-1.298	-1.23		0.052	0.161	0.8	0.603	0.365	-0.372	-0.201	-0.298	-0.012	-0.128
SSB2	0.715	0.666	-0.277	-0.126	-0.196	0.031	0.097	-0.641	-0.241	-0.264		0.359	0.168	0.462	0.872	0.748	0.045	0.062	0.144	0.219	0.774
SSF2	-0.019	-0.124	0.737	0.744	0.828	0.05	-0.009	0.62	0.372	0.412		0.12	0.008	0.478	0.474	0.696	0.132	0.184	0.088	0.217	-0.17
STM1	1.235	1.07	0.486	0.628	0.562	0.514	0.54	-0.028	0.517	0.42		0.507	0.462	0.79	1	1.055	0.194	0.319	0.43	0.431	0.942
SUA5	0.154	-0.004	-0.193	-0.082	-0.051	-0.114	-0.105	-0.014	-0.197	-0.153		0.306	0.134	-0.122	-0.373	-0.025	-0.286	-0.193	0.215	-0.048	-0.218
SUB2	0.611	0.598	0.493	0.342	0.379	0.22	0.231	-0.033	0.195	0.228		0.798	0.812	0.74	0.765	0.83	0.445	0.432	0.329	0.006	0.589
SUI2	0.253	0.352	0.195	0.114	0.095	-0.16	-0.047	0.142	0.24	0.144		0.761	0.781	0.334	0.488	0.462	0	-0.029	0.377	0.194	0.523
SUI3	0.514	0.639	0.564	0.468	0.535	0.133	0.114	0.304	0.36	0.376		0.39	0.329	0.563	0.755	0.816	-0.025	0.157	0.272	0.296	0.456
SUN4	0.298	0.424	-1.772	-1.659	-1.721	-0.025	0.11	-2.278	-1.933	-1.959		0.109	0.16	-1.468	-1.623	-1.73	0.089	-0.058	-1.657	-1.852	-1.265
SUP35	0.377	0.397	0.214	0.293	0.33	0.022	0.001	0.223	0.272	0.279		0.716	0.567	0.524	0.55	0.416	-0.075	0.056	0.164	0.332	0.44
SVF1	0.364	0.466	0.382	0.298	0.345	0.06	0.022	0.209	0.169	0.204		0.24	0.365	0.258	0.094	0.062	-0.152	-0.041	0.073	0.125	-0.066
SYO1	-0.114	-0.193	-0.314	-0.127	-0.047	-0.641	-0.556	0.173	-0.28	-0.15		0.629	0.562	-0.126	-0.114	-0.056	-0.2	-0.14	-0.137	-0.142	-0.353
TEF1	1.407	1.377	0.533	0.589	0.539	0.016	-0.028	-0.204	0.069	0.056		0.888	0.991	1.098	1.333	1.328	-0.077	0.052	0.348	0.343	0.783
THR4	0.31	0.34	-0.581	-0.502	-0.555	-0.066	0.101	-0.37	-0.67	-0.625		0.19	0.206	0.269	0.341	0.17	-0.215	-0.153	0.113	0.223	0.174
THS1	0.466	0.39	0.196	0.057	0.113	0.164	0.163	0.032	-0.014	0.086		0.347	0.386	0.433	0.551	0.553	0.196	0.27	0.414	0.415	0.509
TIF2	0.6	0.606	0.004	0.36	0.328	0.126	0.298	-0.458	-0.218	-0.288		0.577	0.377	0.558	1.303	1.494	0.345	0.416	0.53	0.174	0.732
TIF3	0.537	0.407	0.142	0.15	0.175	0.167	0.151	-0.045	0.197	0.195		-0.007	-0.095	0.565	0.813	0.875	0.063	0.262	0.567	0.668	0.891
TIF35	0.538	0.434	0.201	0.196	0.165	0.073	0.014	0.097	0.144	0.083		0.197	0.231	0.287	0.476	0.634	-0.006	0.143	0.384	0.406	0.406
TIF4631	0.338	0.274	-0.156	-0.024	0.005	-0.06	-0.018	-0.033	-0.046	0.017		0.183	0.038	0.093	0.108	0.169	-0.02	0.062	-0.254	-0.04	0.072
TIF5	0.564	0.669	0.036	0.205	0.103	0.128	0.054	-0.129	0.042	0.028		0.56	0.513	0.6	0.821	0.874	0.161	0.198	0.338	0.229	0.667
TIF6	0.231	0.406	-0.105	-0.003	0.011	-0.157	-0.065	-0.082	-0.128	-0.135		0.605	0.411	0.271	0.555	0.612	-0.128	0	0.411	0.349	0.52
TKL1	0.506	0.43	-0.314	-0.289	-0.307	-0.107	-0.045	-0.619	-0.442	-0.446		0.222	0.276	0.272	0.282	0.203	-0.095	-0.051	-0.205	-0.153	0.156
TMA16	0.472	0.429	0.436	0.475	0.535	-0.062	-0.199	0.543	0.432	0.353		0.38	0.315	0.499	0.628	0.664	-0.339	-0.153	0.397	0.582	0.254
TMA22	0.472	0.619	0.151	0.236	0.179	0.126	0.076	0.279	0.264	0.214		0.056	-0.275	0.257	0.534	0.496	-0.065	-0.029	0.64	0.649	0.554
TOS4	0.163	0.215	0.389	0.369	0.48	0.056	0.097	-0.234	0.191	0.299		0.072	0.234	0.222	0.173	0.335	-0.137	-0.124	-0.567	-0.588	-0.095
TPA1	0.431	0.263	-0.275	-0.237	-0.216	-0.002	-0.011	-0.452	-0.547	-0.552		0.527	0.512	0.366	0.548	0.532	0.291	0.29	0.24	0.044	0.135
TRF5	-0.199	0.1	0.034	0.266	0.213	-0.207	-0.282	0.101	-0.04	-0.121		0.002	0.24	0.116	0.329	0.589	-0.303	-0.171	0.287	0.158	-0.043
TRM1	0.153	0.34	0.287	0.345	0.415	-0.192	-0.249	0.31	0.138	0.248		0.64	0.575	0.511	0.337	0.44	0.094	0.108	0.043	0.085	-0.018
TRM11	0.538	0.425	0.471	0.4	0.497	-0.147	-0.18	0.345	0.205	0.237		0.995	0.831	0.717	0.545	0.633	-0.093	-0.077	0.262	0.335	0.161
TRM8	0.541	0.22	0.565	0.466	0.573	-0.001	0.085	0.547	0.525	0.539		0.782	0.455	0.575	0.651	0.444	-0.251	-0.185	0.211	0.568	0.427
TRM82	0.2	0.296	0.404	0.285	0.488	-0.235	-0.147	0.343	0.329	0.358		0.633	0.665	0.363	0.424	0.47	-0.048	0.029	0.133	0	0.277
TSR1	0.346	0.239	0.208	0.278	0.352	-0.268	-0.402	0.327	0.247	0.378		0.461	0.469	0.295	0.308	0.409	-0.063	-0.023	-0.029	0.108	0.081
TSR2	0.71	0.739	0.359	0.399	0.358	0.128	-0.01	0.187	0.296	0.208		0.673	0.114	0.609	0.993	1.046	0.17	0.144	0.602	0.49	0.657
TSR4	0.536	0.347	0.489	0.387	0.467	-0.036	-0.032	0.565	0.429	0.44		0.552	0.274	0.431	0.358	0.447	0.086	0.169	0.346	0.292	0.491
TYS1	0.381	0.188	0.345	0.324	0.402	0.066	0.084	0.145	0.07	0.059		0.465	0.246	0.646	0.511	0.572	0.144	0.229	0.1	0.114	0.239
TYW1	0.091	0.115	-0.981	-0.83	-0.772	-0.107	-0.159	-0.654	-0.878	-0.826		0.144	0.009	-1.77	-2.156	-2.064	0.052	0.06	-1.794	-1.971	-2.147
UBP10	0.016	0.023	-0.446	-0.268	-0.331	-0.237	-0.148	-0.281	-0.284	-0.286		-0.023	-0.107	-0.257	-0.286	-0.124	-0.43	-0.314	-0.12	-0.021	-0.272
URB2	-0.22	-0.156	-0.319	-0.239	-0.189	-0.488	-0.338	0.023	-0.298	-0.183		0.344	0.38	-0.018	-0.302	-0.236	-0.14	-0.189	-0.397	-0.46	-0.516
UTP10	-0.079	-0.233	-0.53	-0.318	-0.251	-0.507	-0.379	-0.105	-0.401	-0.229		0.978	0.807	-0.093	-0.177	-0.223	-0.028	-0.058	-0.351	-0.352	-0.398
UTP13	0.184	0.18	0.238	0.303	0.36	-0.378	-0.391	0.396	0.187	0.329		0.722	0.605	0.392	0.366	0.51	-0.21	-0.158	0.178	0.186	0.064
UTP18	0.073	0.37	-0.231	0.016	0	-0.309	-0.3	0.088	-0.108	-0.107		0.172	-0.019	0.002	0.247	0.474	-0.029	-0.165	0.358	0.195	0.06
UTP21	0.414	0.434	-0.12	0.071	0.132	-0.297	-0.335	-0.007	-0.13	0.013		1.001	0.893	0.072	0.044	0.116	-0.295	-0.325	-0.071	0.085	-0.179
UTP23	0.293	0.47	0.194	0.331	0.358	-0.03	-0.01	0.148	0.158	0.179		0.469	0.442	0.514	0.667	0.712	-0.164	-0.107	0.392	0.359	0.234
UTP4	0.068	0.128	0.021	0.163	0.146	-0.322	-0.329	0.198	0.025	0.109		0.604	0.457	0.304	0.528	0.531	-0.143	-0.089	0.327	0.14	0.05
UTP5	0.49	0.422	-0.412	-0.149	-0.217	-0.29	-0.416	-0.194	-0.224	-0.267		0.455	0.404	0.479	0.626	0.821	0.096	0.08	0.364	0.048	0.387
UTP6	-0.053	0.247	0.474	0.532	0.613	-0.304	-0.324	0.633	0.587	0.657		0.235	0.347	0.044	0.185	0.297	-0.185	-0.201	0.019	0.031	-0.037
UTP7	0.355	0.304	0.193	0.263	0.301	-0.119	-0.136	0.266	0.176	0.266		0.597	0.476	0.535	0.309	0.393	-0.163	-0.078	0.043	0.27	0.136
UTP8	-0.263	0.018	0.289	0.367	0.419	-0.327	-0.2	0.604	0.399	0.454		0.534	0.63	0.106	-0.077	0.019	-0.393	-0.36	-0.192	-0.117	-0.335
UTR2	0.161	-0.076	-2.092	-1.893	-1.933	-0.565	-0.518	-1.479	-1.483	-1.54		0.583	0.371	-2.194	-2.437	-2.171	-0.242	-0.347	-1.735	-1.998	-1.391
VAS1	0.459	0.413	-0.251	-0.308	-0.241	0.033	0.106	-0.355	-0.579	-0.488		0.382	0.308	0.164	0.098	0.156	-0.095	-0.034	-0.131	-0.057	-0.157
VMA6	0.318	0.309	0.059	-0.147	-0.148	0.108	0.101	-0.039	0.072	0.061		0.588	0.464	0.287	0.28	0.256	0.229	0.291	0.338	0.201	0.509
VRG4	0.333	0.416	-1.332	-1.502	-1.511	0.302	0.347	-1.65	-1.508	-1.441		0.607	0.602	-1.818	-2.206	-2.305	-0.082	-0.302	-2.396	-2.67	-1.83
WRS1	0.407	0.39	0.142	0.179	0.108	0.048	0.076	0.025	0.167	0.117		0.434	0.302	0.36	0.461	0.594	0.214	0.306	0.349	0.147	0.536
YCR016W	0.218	0.352	0.524	0.497	0.615	0.294	0.31	0.736	0.516	0.506		0.246	-0.162	0.342	0.48	0.685	-0.054	0.263	0.481	0.402	0.315
YDR341C	0.237	0.142	-0.355	-0.493	-0.419	-0.142	-0.108	0.318	-0.221	-0.144		0.418	0.187	-0.11	-0.158	-0.26	-0.376	-0.289	0.326	0.434	-0.024
YEF3	0.804	0.623	-0.119	-0.185	-0.159	-0.127	-0.074	-0.293	-0.019	0.05		0.744	0.593	0.315	0.381	0.29	-0.18	-0.102	-0.07	0.026	0.461
YGR054W	0.032	0.039	-0.125	-0.06	-0.112	-0.03	0.103	-0.309	-0.19	-0.2		0.061	-0.021	0.487	0.518	0.375	-0.033	-0.035	0.199	0.198	0.521
YGR151C	-0.306	0.042	0.998	1.022	1.159	0.099	0.209	0.864	1.282	1.231		0.238	-0.064	0.445	0.174	0.029	-0.433	-0.555	-0.206	0.149	-0.002
YGR283C	-0.047	-0.176	0.559	0.535	0.578	-0.389	-0.231	0.573	0.473	0.504		0.238	0.46	0.257	0.379	0.154	-0.554	-0.404	-0.048	0.205	-0.25
YJR124C	0.027	0.197	-0.557	-0.314	-0.323	-0.297	-0.372	-0.407	-0.404	-0.313		0.928	0.724	-1.5	-1.256	-1.127	0.036	0.108	-1.362	-2.007	-1.541
YNL010W	0.493	0.484	0.123	-0.138	-0.152	0.281	0.405	-0.136	0.034	0.003		0.575	0.612	0.483	0.739	0.638	0.234	0.309	0.416	0.319	0.77
YNL247W	0.276	0.343	-0.144	-0.199	-0.183	0.188	0.25	-0.146	-0.245	-0.237		0.266	0.19	0.296	-0.022	0.062	0.07	0.135	-0.141	-0.18	0.007
YOR309C	0.213	0.383	1.053	0.973	1.115	0.082	0.084	1.092	0.964	1.035		-0.422	-0.473	0.369	0.657	0.532	0.193	0.298	-0.062	0.676	0.069
YPL245W	0.613	0.55	-0.251	-0.09	-0.149	-0.365	-0.331	-0.281	-0.139	-0.163		0.615	0.475	0.368	0.825	1.06	0.296	0.322	0.662	0.116	0.683
YTM1	0.48	0.457	-0.125	0.024	-0.081	-0.261	-0.253	0.216	0.044	0.03		0.351	0.502	0.285	0.436	0.516	-0.148	-0.136	0.666	0.526	0.372
YVH1	0.547	0.562	0.214	0.137	0.147	-0.046	-0.048	0.363	0.2	0.275		0.611	0.256	0.314	0.208	0.068	-0.028	-0.21	0.291	0.499	0.367
ZUO1	0.705	0.707	0.869	0.847	0.824	1.144	1.224	-0.189	0.099	0.043		-0.204	0.001	1.569	1.878	1.772	1.059	1.169	0.382	0.659	0.754

## Sheet: ESR induced bargraph
Yeast gene ID	Gene Name	Chromosome	Chromosome	Gene Name	D2 Log2FC mrna	D1/2 Log2FC mrna	D1/2/8_2 Log2FC mrna	D1/2/8/11 _1 Log2FC mrna	D1/2/8/11 _2 Log2FC mrna	D1/8_1 Log2FC mrna	D1/8_2 Log2FC mrna	D13_2 Log2FC mrna	D13 CAK1 SEC24_1 Log2FC mrna	D13 CAK1 SEC24_2 Log2FC mrna	D2 Log2FC fp	D1/2 Log2FC fp	D1/2/8_2 Log2FC fp	D1/2/8/11 _1 Log2FC fp	D1/2/8/11 _2 Log2FC fp	D1/8_1 Log2FC fp	D1/8_2 Log2FC fp	D13_2 Log2FC fp	D13 CAK1 SEC24_1 Log2FC fp	D13 CAK1 SEC24_2 Log2FC fp
YDR085C	AFR1	IV	4	AFR1	-0.944217	-0.879619	0.299518	-0.053827	-0.0817785	-0.353245	-0.405706	0.621891	0.183482	0.0703254	-0.507498	-0.627465	-0.0428904	-0.477053	-0.47307	-0.172285	-0.467946	0.492313	0.428037	-0.284272
YHL021C	AIM17	VIII	8	AIM17	-1.78037	-1.89432						0.420926	0.470302	0.335439	-2.47948	-2.18072						0.651362	0.495441	0.671781		D2	D1/2	D1/2/8	D1/2/8/11_1	D1/2/8/11_2	D1/8_1	D1/8_2	D13	D13 (KLY195)_1	D13 (KLY195)_2	D2	D1/2	D1/2/8	D1/2/8/11_1	D1/2/8/11_2	D1/8_1	D1/8_2	D13	D13 (KLY195)_1	D13 (KLY195)_2
YMR170C	ALD2	XIII	13	ALD2	-0.304826	-0.725109	-0.275317	-0.569924	-0.574992	-0.0493172	-0.0738794				-1.084	-1.13031	0.0551686	-0.560992	-0.693839	0.203208	0.0973564				Mean	-0.452359	-0.381305	-0.037859	-0.168859	-0.198377	0.254276	0.233558	0.405291	0.280963	0.254489	-0.696117	-0.615114	-0.194307	-0.335196	-0.350406	0.234306	0.154309	0.575534	0.528375	0.379437
YMR169C	ALD3	XIII	13	ALD3	-0.778044	-1.01462	-0.105606	-0.366021	-0.238191	-0.210545	-0.129036				-1.94848	-1.9385	0.324537	-0.132587	0.0588937	0.338354	0.123244				N	237	230	240	217	216	259	259	237	237	237	228	214	232	210	213	255	257	233	233	234
YOR374W	ALD4	XV	15	ALD4	-0.757286	-0.386174	-0.320175	-0.305063	-0.316301	0.501118	0.412935	0.346154	0.882518	0.855512	-1.39561	-0.630015	-0.585761	-1.11327	-0.674447	0.814425	0.7074	0.427898	0.271932	0.667691
YGL156W	AMS1	VII	7	AMS1	-1.11532	-1.26943	-1.01599	-1.44024	-1.40953	0.0549443	-0.0960417	0.0440247	-0.779439	-0.558024	-1.32628	-2.39495	-0.956031	-1.45534	-1.38885	-0.106705	-0.292912	0.0820175	0.0653486	-0.392121
YKL103C	APE1	XI	11	APE1	-1.14295	-0.814456	-0.445863			0.504689	0.408037	0.35885	-0.00830279	-0.131947	-1.48082	-1.35735	-0.358337			0.0606359	-0.0838603	0.779607	0.940482	0.50005
YBR149W	ARA1	II	2	ARA1						0.395845	0.421956	0.262269	0.437725	0.472126						0.197145	0.123403	0.454569	0.729926	0.890181
YMR041C	ARA2	XIII	13	ARA2	-0.336535	-0.83614	-0.136362	-0.122888	-0.0943438	-0.213644	-0.346406				0.504444	0.277473	0.0973264	0.0576047	0.0215609	-0.166007	-0.147313
YLR370C	ARC18	XII	12	ARC18	0.331484	0.531231	-0.241314	-0.194674	-0.285765	0.08426	0.38734	-0.498201	-0.143482	-0.297704	0.147199	0.198999	0.199786	0.261684	0.339884	0.408195	0.230749	0.129815	-0.328368	0.423608
YDR380W	ARO10	IV	4	ARO10	-0.975187	-0.737998	1.42209	1.86507	1.85913	-0.762556	-0.634402	0.387055	0.581781	0.512782	0.541545	0.90215	2.73652	2.86933	2.77371	-0.436639	-0.381958	0.805694	0.793491	0.228153
YHR137W	ARO9	VIII	8	ARO9	-0.689188	-0.448756						0.325427	0.719064	0.687234	0.138996	0.419841						0.653991	0.807547	0.501605
YGL180W	ATG1	VII	7	ATG1	0.214158	-0.0718013	0.132769	0.00555622	0.204419	-0.129411	-0.0766071	0.821026	0.210927	0.277868	0.176528	-0.00102547	-0.721318	-0.629616	-0.698392	-0.444388	-0.582608	0.479711	0.636408	-0.302176
YOL082W	ATG19	XV	15	ATG19	-0.182206	-0.312983	0.204436	-0.0469477	-0.141667	0.0440499	0.116652	0.0331026	0.232962	0.196924	-0.293396	-0.630382	0.310234	0.143918	0.189218	0.160388	0.182693	0.291916	0.283697	0.596987
YPL166W	ATG29	XVI	16	ATG29	-0.631991	-0.219469	-0.00777807	-0.234753	-0.284041	-0.0816737	0.0474939	0.317535	-0.163586	-0.00923328	-0.668962	-1.12293	-0.702226	-0.622392	-0.153736	-0.116987	-0.564136	0.588331	0.655798	0.0521817
YLR356W	ATG33	XII	12	ATG33	-0.568708	0.387366	-0.915089	-1.01243	-0.844606	-0.00371554	-0.117683	-0.408651	-0.605672	-0.602773	-0.639214	-0.239122	-0.410622	-0.38161	-0.664397	0.277899	0.0571163	0.268081	0.211742	-0.0310789
YOL083W	ATG34	XV	15	ATG34	-0.82686	-0.826392	0.668266	0.373764	0.264948	0.370153	0.238487	1.37802	1.2453	1.35345	-0.844533	-0.701465	-0.248565	-1.14667	-0.899344	0.0549992	-0.134706	0.662338	0.961308	0.559455
YLR312C	ATG39	XII	12	ATG39	-0.677572		0.00380085	-0.0323033	-0.444875	-0.257581	-0.325874	2.17219	1.11994	0.978573	-1.61007		-0.670922	-1.21402	-0.0879477	0.183859	-0.438045	2.2109	2.35069	0.329311
YOR152C	ATG40	XV	15	ATG40	-1.38093	-0.862612	-0.786843	-1.22774	-1.28686	-0.294352	0.0513022	-1.30344	-1.04931	-1.30262	-0.28814	-0.87139	-1.31571	-0.984336	-1.47185	0.0645928	-0.153914	0.00692973	-0.328475	-0.187666
YHR171W	ATG7	VIII	8	ATG7	-0.836461	-0.888608						0.548777	0.588849	0.66992	-0.231557	-0.286428						0.389369	0.156702	0.219948
YBL078C	ATG8	II	2	ATG8						0.397079	0.324787	0.795095	0.586194	0.500491						0.156963	0.0419059	0.75451	0.736221	0.254394
YPR026W	ATH1	XVI	16	ATH1	-0.716807	-0.822133	-0.750541	-0.814305	-0.696981	0.115239	0.205419	-0.126153	-0.273634	-0.328728	-1.24012	-0.59455	-1.98974	-2.1792	-2.87309	0.346163	0.224517	-1.32007	-1.0469	-1.39314
YNR002C	ATO2	XIV	14	ATO2			2.54199	3.76079	3.74304	1.01103	0.800366	0.769276	1.46963	1.00872			1.67184	2.64064	2.41504	-0.183873	0.0787463	1.46466	1.9619	0.476152
YDR350C	ATP22	IV	4	ATP22	-0.277782	-0.297778	-0.182405	-0.0850635	-0.0477818	-0.527549	-0.44893	0.207495	0.0238534	0.0641068	-0.32395	-0.433269	-1.22841	-1.40151	-1.25734	-0.514022	-0.216969	-0.827175	-1.14277	-1.52956
YER119C	AVT6	V	5	AVT6	0.0901658	-0.0850049	-1.56	-1.61101	-1.6597	0.135232	0.0850026	-1.11573	-1.31383	-1.17658	-0.257397	-0.57183	-1.83178	-1.70553	-1.56578	0.231509	0.225222	-1.52162	-1.55818	-1.3257
YIL124W	AYR1	IX	9	AYR1	-0.466067	-0.117676	0.274084	0.2624	0.241143	0.183553	0.207877	0.340777	0.54554	0.535984	-0.226739	0.0120121	0.343537	0.360628	0.292626	-0.308155	-0.231146	0.417168	0.581557	0.766783
YAL061W	BDH2	I	1	BDH2	-0.842175							-1.40111	-0.344853	-0.295691	-3.07286							-0.926238	-1.13842	0.415123
YJR025C	BNA1	X	10	BNA1	-1.17525	-1.35738	-0.823794	-1.25408	-1.2116	-0.475864	-0.520735	0.982529	-0.422913	-0.464957	-1.36298	-2.09378	-0.88665	-0.836146	-1.21196	-0.445284	-0.647787	1.19598	1.43537	-0.238779
YLR267W	BOP2	XII	12	BOP2	-0.114142	0.426894	-0.267245	-0.0552694	-0.0205589	-1.40781	-1.28878	0.809464	-1.00069	-0.907953	0.296822	-0.479073	-0.63408	-0.575726	-1.39572	-0.981452	-1.56159	1.12857	1.2955	-1.25479
YNL305C	BXI1	XIV	14	BXI1	0.0092402	0.0993195	-0.927306	-0.964106	-0.985343	-0.145752	-0.18324	-1.16505	-0.83765	-0.756698	-0.211257	-0.727	-1.70938	-1.69116	-1.64601	-0.0338977	-0.0306649	-1.23849	-1.33685	-1.21168
YML042W	CAT2	XIII	13	CAT2	-0.501594	-0.705744	0.160348	0.374876	0.186346	-0.332253	-0.147952						-0.0367539	-0.309453	-0.181734	-0.415881	-0.338616
YKR066C	CCP1	XI	11	CCP1	0.269112	0.155502	-0.717155			0.0321348	-0.024779	-0.42748	-0.625462	-0.73453	-0.378588	-0.420813	-0.808942			0.198164	0.171915	0.152733	-0.144326	-0.472569
YDR254W	CHL4	IV	4	CHL4	-0.397564	-0.634135	0.54	0.301929	0.374917	0.152874	0.311887	0.509299	0.377636	0.460398	0.0186158	0.627842	-0.0601909	0.328667	0.398257	0.212373	0.259069	-0.0161166	-0.0452193	0.0462086
YNR001C	CIT1	XIV	14	CIT1	0.0411029	0.376319	0.917257	0.683917	0.69608	0.131317	0.0720167	0.325178	0.131614	0.206483	0.0752718	0.244087	-0.100803	-0.427814	-0.532271	0.382273	0.301875	-0.406421	-0.468308	-0.414752
YLR290C	COQ11	XII	12	COQ11	-0.586513	-0.803719	0.180624	-0.224296	-0.168425	-0.324202	-0.22812	0.857119	0.328983	0.323879	-0.460244	-0.728946	-0.146341	-0.204011	-0.229944	-0.129673	-0.296793	0.518319	0.458843	0.317065
YDR204W	COQ4	IV	4	COQ4	-0.178743	-0.284918	-0.254445	-0.342159	-0.358659	0.0581057	-0.0699468	-0.0345265	-0.18202	-0.141672	-0.690335	-0.566536	-0.885707	-1.15637	-1.03325	-0.0951897	0.0572521	-0.602622	-0.475491	-0.99533
YML110C	COQ5	XIII	13	COQ5	0.111505	0.13157	-0.281806	-0.53137	-0.489421	0.481952	0.30214				-0.401215	-0.505741	-0.393344	-0.414188	-0.469485	0.442026	0.342746
YER141W	COX15	V	5	COX15	-0.354318	-0.450339	-0.716449	-0.651856	-0.644519	-0.114951	-0.258768	-0.386144	-0.449236	-0.287263	-0.726092	-0.830976	-1.78088	-1.81356	-2.09795	-0.321163	-0.362985	-1.82438	-1.42663	-1.67197
YGR088W	CTT1	VII	7	CTT1	-1.02243	-1.11013	-0.0214216	0.0356054	-0.0316452	0.570001	0.541625	0.765409	0.948746	0.868725	-2.26457		0.814683	0.579355	0.588003	0.994146	0.949336	2.15711	2.13814	2.33098
YEL039C	CYC7	V	5	CYC7			0.757366	0.957233	1.02737	0.682777	0.529287	1.99326	1.66551	1.59765	-2.54867	-2.80999	0.680351	0.79873	0.711126	0.661988	0.488081	2.12627	2.50629	1.79466
YLR270W	DCS1	XII	12	DCS1	-0.590852	-0.530037	0.0788203	-0.0129287	-0.141685	0.504324	0.561946	0.543299	0.293553	0.28891	-0.248924	-0.705032	0.11773	0.303866	0.157654	0.104178	0.341142	0.930966	0.760499	0.876466
YOR173W	DCS2	XV	15	DCS2	-2.09396	-0.745573	-0.373583	-0.761199	-0.649743	0.517146	0.341493	1.75735	0.826732	0.835142	-3.66896	-2.60836	-0.461865	-0.691804	-0.519238	0.756851	0.379325	2.47278	2.4502	1.45646
YMR173W	DDR48	XIII	13	DDR48	0.254714	0.779983	-0.622727	-1.51002	-1.76919	0.320564	0.374403				0.291664	0.483019	-0.679787	-1.42475	-1.45194	-0.0192937	-0.191277
YKL121W	DGR2	XI	11	DGR2	-0.553191	-0.541834	0.37907			-0.151231	-0.0033362	0.227272	0.254273	0.325721	-0.745583	-0.337054	0.567068			0.191922	0.340183	0.372941	0.499353	0.710814
YLR299W	ECM38	XII	12	ECM38	-0.192762	-0.483104	-1.02083	-1.19371	-0.97294	0.411386	0.325835	-0.360794	-0.731841	-0.684825	-0.312818	-0.760359	-2.17009	-2.90814	-2.3572	-0.0750493	-0.113532	-1.40267	-1.50498	-1.69803
YKR076W	ECM4	XI	11	ECM4	0.0785029	0.104966	0.0951718			0.209316	0.154845	0.808138	0.757692	0.672339	-0.347034	-0.816942	-0.0830476			-0.154126	-0.229058	0.894645	0.769256	0.635351
YER035W	EDC2	V	5	EDC2	0.402756	0.0688876	-0.249463	-0.119584	-0.27595	0.230006	0.0472897	0.418264	0.50479	0.331465	-1.60269	-1.66494	-0.31366	-0.33223	0.188119	0.470037	0.453502	1.38871	0.70538	0.951092
YDR512C	EMI1	IV	4	EMI1	0.160965	0.638639	0.310945	0.415968	0.334866	0.686927	0.474368	0.218765	0.568354	0.384043	0.180213	0.149671	0.694283	0.993014	0.941547	0.700219	0.922768	0.705892	0.840105	0.932631
YDR516C	EMI2	IV	4	EMI2	-0.517107	-0.573106	-0.480597	-0.74874	-0.902599	0.823502	0.698876	0.116974	0.879553	0.840884	-1.30581	-1.35056	-0.239709	-0.545931	-0.456285	0.571171	0.458381	0.75814	0.672783	1.5057
YLR080W	EMP46	XII	12	EMP46	-0.892928	-0.172568	-0.435203	-0.56698	-0.699678	0.400639	0.315558	-0.0144562	-0.322326	-0.166271	-0.103108	-0.36443	-2.33416	-2.29824	-1.87214	0.26956	0.251551	-1.33276	-1.39459	-1.51787
YBR026C	ETR1	II	2	ETR1						0.33334	0.380562	-0.186574	-0.240496	-0.185146						-0.140011	-0.127279	-0.808567	-0.590368	-0.821067
YOR317W	FAA1	XV	15	FAA1	-0.814184	-0.517112	-0.37464	-0.154299	-0.169266	0.169846	0.170336	-0.0670896	-0.165923	-0.0496722	-0.861943	-0.654387	-0.364429	-0.350947	-0.373653	0.151224	0.135896	-0.0479353	-0.0115245	0.0564823
YJL155C	FBP26	X	10	FBP26	-0.228282	0.0488509	0.428295	0.37424	0.414631	0.338553	0.298124	0.506523	0.502859	0.571705	0.365684	0.00307893	-0.185415	0.0499557	0.223271	0.134976	0.123834	0.455399	0.193287	0.31867
YDR070C	FMP16	IV	4	FMP16			1.31639	0.803721	0.777517	0.538546	0.540448	3.05441	1.44718	1.23801			1.35728	0.951682	0.371681	0.316392	0.506384	3.61191	3.99283	1.57695
YJL161W	FMP33	X	10	FMP33	0.0557828	-0.403181	0.077347	0.179335	0.205001	0.397746	0.320732	1.20387	0.996107	0.857365			-0.403963	-0.676662	-1.52931	-0.187931	-0.326121	0.670748	1.02441	0.570274
YDL222C	FMP45	IV	4	FMP45	-0.839035	0.0943188	-0.447211	-0.163414	-0.359543	0.459864	0.525851	-0.250196	-0.165584	-0.226629			1.00442	1.64064	1.44478	2.44062	2.10522	2.58751	2.07084	1.59163
YKR049C	FMP46	XI	11	FMP46	0.248428	0.463553	0.291315			0.485008	0.358691	0.116987	0.212727	0.0108772	-0.165427	0.13738	1.17907			1.16346	1.09855	1.73944	1.23609	1.63874
YKR009C	FOX2	XI	11	FOX2	0.172479	-1.22915	-0.291788			-0.184556	-0.0757394	-0.334111	-0.363388	-0.430649	-0.432764	-0.401905	0.553314			0.0213314	-0.263676	0.369387	0.598263	-0.258324
YIL097W	FYV10	IX	9	FYV10	-0.852658	-0.703576	0.546427	0.394223	0.451499	-0.159898	0.00424555	1.07185	0.680953	0.843893	-0.694957	-0.923858	-0.0402095	-0.242816	-0.518108	-0.0635789	-0.325979	0.462755	0.300836	0.0781212
YMR250W	GAD1	XIII	13	GAD1	-1.39415	-0.983018	0.413378	-0.132799	-0.09892	0.698899	0.585374				-2.23286	-1.69582	0.630883	-0.0968478	-0.0792267	0.972528	0.864083
YMR136W	GAT2	XIII	13	GAT2	-1.72045	-0.72961	0.0849753	0.521321	0.102151	0.643159	0.996484				-0.902249	-1.28643	0.308486	0.171579	0.320098	-0.0743155	0.265972
YPR184W	GDB1	XVI	16	GDB1	-0.91691	-1.05395	-1.09862	-1.10457	-1.25633	0.63427	0.48126	0.430512	-0.296745	-0.172054	-1.98948	-2.64257	-0.407912	-0.642292	-0.562088	1.0179	0.814064	1.55457	1.29502	1.08291
YDR358W	GGA1	IV	4	GGA1	-0.793392	-0.0299635	0.400684	0.385912	0.355042	0.29121	0.255434	0.547994	0.556114	0.563785	-0.470608	-0.398321	0.0319232	0.0109246	0.0622754	-0.00623595	0.183914	0.360007	0.280395	0.367789
YDR096W	GIS1	IV	4	GIS1	-0.937985	-0.516838	-0.891385	-0.544975	-0.655325	0.237054	0.433238	-0.33409	-0.486217	-0.371969	-0.459508	-0.563962	-0.28354	-0.148565	-0.244887	-0.0295891	0.00734205	0.476781	0.335529	0.758586
YEL011W	GLC3	V	5	GLC3	-1.13171	-0.741503	-0.28753	-0.307217	-0.229909	0.287732	0.148557	1.30409	1.32743	1.46201	-1.76207	-1.81694	-0.371443	-0.622685	-0.662424	0.492851	0.239955	1.50646	1.44375	2.05082
YKR058W	GLG1	XI	11	GLG1	-0.463227	-0.579504	0.369497			0.098737	0.218886	1.0449	0.735569	0.712913	-1.34703		-0.357764			-0.00878642	-0.032285	1.44382	0.776149	0.959361
YCL040W	GLK1	III	3	GLK1	-0.813713	-0.266341	0.103715	-0.0265261	-0.129649	0.880617	0.820763	0.548648	1.06593	1.00274	-2.0749	-1.4527	0.409153	0.391115	0.434029	1.29259	1.18373	1.4589	1.1793	2.19926
YML004C	GLO1	XIII	13	GLO1	-0.146773	0.183317	0.425886	0.233847	0.252344	0.214978	0.179988				-0.159718	0.00539838	0.498763	0.468817	0.328598	0.105506	0.245368
YDR272W	GLO2	IV	4	GLO2	-0.00895998	-0.137007	-0.0353082	-0.278597	-0.303272	0.160927	-0.0604544	0.289874	0.246009	0.298414	-0.132136	-0.235029	0.138567	-0.134412	0.106656	-0.0426625	-0.0462898	0.683467	0.652727	0.595728
YGR256W	GND2	VII	7	GND2	-0.626041	-1.44757	0.30165	-0.101969	0.0808515	0.254988	0.320117	-0.0237822	0.0630604	0.00734946	0.315931	-0.286428	0.580572	0.341629	0.68634	0.302442	0.180123	0.964228	0.467669	0.0939047
YNL274C	GOR1	XIV	14	GOR1	-0.462066	-1.35071	-0.162552	-0.237671	-0.338084	0.461924	0.400982	0.950089	0.281263	0.403065	-1.31729	-1.22753	-0.307401	-0.302257	-0.54501	0.135439	0.00639545	1.09535	1.31064	0.5363
YGR149W	GPC1	VII	7	GPC1	-0.715046	-0.165021	-0.136537	-0.205715	-0.00466478	-0.178408	-0.0148667	-0.312194	-0.117373	-0.145461	-0.138926	0.247909	-1.40978	-1.22042	-1.39862	0.138055	-0.132506	-1.19405	-1.42254	-1.52865
YDL022W	GPD1	IV	4	GPD1	-0.665316	-0.39636	-0.431072	-0.576926	-0.597348	0.738698	0.705075	-0.136594	0.420515	0.346187	-1.31109	-1.38219	-0.272003	-0.103913	-0.279849	0.393235	0.247214	0.360473	0.397973	0.948202
YGL121C	GPG1	VII	7	GPG1	0.788996		-0.0671703	-0.392564	-0.549737	0.241814	0.186783	2.07708	0.297865	0.131245	-1.34703		-0.870054	-0.456219	-0.956931	0.214676	-0.0114515	2.1698	2.00746	0.279755
YDL021W	GPM2	IV	4	GPM2	-1.43607	-1.57311	-0.242304	-1.14225	-1.21134	0.697151	0.588862	1.3671	0.649928	0.511589	-1.96371	-2.00263	-0.639557	-0.808259	-1.3114	0.264466	0.444054	1.49946	1.73842	0.705323
YKR067W	GPT2	XI	11	GPT2	-0.268896	-0.0591099	-1.00503			0.234265	0.375388	-0.745818	-0.944051	-0.881159	-0.167328	-0.361979	-1.30089			0.395005	0.287893	-1.30672	-1.41062	-1.21069
YKL026C	GPX1	XI	11	GPX1	-0.414537	0.348892	1.80052			0.23663	0.460471	1.43504	1.07284	1.23109			1.36441			0.926551	-0.0587572	1.62972	1.94639	1.26465
YOL151W	GRE2	XV	15	GRE2	0.622823	0.396521	0.122416	-0.103427	-0.219649	0.63163	0.661416	0.593718	1.1494	1.09932	0.173223	0.70405	0.190933	0.226535	0.0480257	0.420951	0.4537	0.764124	0.672595	1.3627
YHR104W	GRE3	VIII	8	GRE3	-0.126784	-0.151202						0.330588	0.217192	0.129682	-0.637981	-0.604043						0.464364	0.270147	0.499725
YCL035C	GRX1	III	3	GRX1	0.19928	0.211388	0.617416	0.51891	0.438514	0.887004	0.672932	0.770152	0.493427	0.416663	-0.27736	-0.198965	0.307172	0.189049	0.0629959	0.176658	-0.0930138	0.585016	0.590965	0.325236
YDR513W	GRX2	IV	4	GRX2	-0.0492527	0.346444	0.758047	0.52529	0.505639	0.675988	0.707695	0.692591	0.983442	0.910617	-0.452177	-0.663557	0.478823	0.709306	0.45969	0.34699	0.333797	0.546132	0.865487	1.18997
YJL103C	GSM1	X	10	GSM1	-0.909113	-0.80173	0.237763	-0.0271154	-0.167187	-0.186328	-0.0635725	0.834784	0.520804	0.396178	-0.347034		0.0608822	-0.128577	-0.116193	-0.276983	-0.328678	0.687049	0.880865	-0.102384
YOR185C	GSP2	XV	15	GSP2	-0.831742	-0.364707	0.133373	-0.392579	-0.345572	0.693962	0.591305	0.815196	0.477843	0.394393	-1.5208	-1.61862	0.185842	0.290145	0.334729	0.361549	0.298565	1.32621	1.36143	1.06796
YLR258W	GSY2	XII	12	GSY2	-1.14167	-0.804962	0.0108048	-0.0939041	-0.0901781	0.564105	0.522707	0.874656	1.10186	1.12955	-1.75668	-1.44023	0.31999	0.284796	0.528508	0.960724	0.851194	1.56247	1.35011	2.1382
YMR251W	GTO3	XIII	13	GTO3	0.83339	1.98914	-1.97706	-1.52766	-1.53382	-0.211598	-0.445945						-0.983512	-0.429747	0.251539	0.790132	0.230749
YIR038C	GTT1	IX	9	GTT1	-0.183125	0.239267	-0.334898	-0.444828	-0.426186	0.449621	0.419673	-0.173687	-0.446921	-0.444339	-0.321855	-0.0963248	0.16052	0.25382	0.466608	0.295633	0.250487	0.606094	0.288939	0.39097
YMR110C	HFD1	XIII	13	HFD1	-0.457841	-0.469852	0.440522	-0.012732	0.196161	0.171947	0.24876				0.345206	0.209806	-0.00837723	-0.236432	-0.663144	-0.0348206	-0.174319
YLL026W	HSP104	XII	12	HSP104	-0.522049	-0.349908	0.369126	0.0856722	0.0668904	0.654658	0.607107	0.853801	0.335561	0.345192	-0.637316	-0.980096	0.125173	-0.0687862	-0.0192991	0.512406	0.470206	0.603118	0.633683	0.561884
YFL014W	HSP12	VI	6	HSP12	-1.65846	-1.31007	1.4009	1.24457	1.03953	1.38218	0.964515	3.85054	1.84579	1.62776	-2.5815	-3.28643	2.2095	2.018	1.71498	1.51701	1.13609	4.35124	4.49188	2.40154
YBR072W	HSP26	II	2	HSP26						0.87004	0.514587	2.9042	0.941371	0.624226						0.363822	0.178574	2.7934	2.78919	0.957632
YDR533C	HSP31	IV	4	HSP31	-1.29589	-1.53246	-0.446759	-0.974159	-0.786437	0.127643	0.285793	0.874266	0.737565	0.619926	-0.804506	-1.10955	0.190115	0.441686	0.15096	0.280856	0.251448	2.04962	1.81973	1.8335
YDR171W	HSP42	IV	4	HSP42	-0.499385	0.187175	0.527746	0.129663	-0.0636317	0.940059	1.04749	1.27979	1.35068	1.36969	-0.821943	-0.889092	0.0995725	-0.410207	-0.513013	0.199046	0.12887	1.16173	1.25	1.53924
YDR258C	HSP78	IV	4	HSP78	-1.05803	-0.938456	-0.337119	-0.663442	-0.646084	-0.120867	-0.215811	1.33467	-0.428281	-0.401866	-1.07419	-0.981339	-0.661396	-0.563407	-0.603383	-0.259876	-0.241084	1.07495	0.948087	-0.263475
YFR053C	HXK1	VI	6	HXK1	-2.56993	-2.56946	0.568437	0.332744	0.0975491	1.50707	1.32647	2.17133	2.63658	2.64473	-3.18968	-2.77293	0.625285	0.568803	0.453645	1.2327	0.954905	2.49537	2.51336	3.20239
YHR096C	HXT5	VIII	8	HXT5	0.000500346	1.59682						0.623261	-0.876749	-0.846455	0.795924	0.772466						-0.327463	0.020687	-2.57054
YIR037W	HYR1	IX	9	HYR1	0.444736	0.403475	0.280743	0.0749753	0.104186	0.450642	0.526619	0.193373	0.423404	0.252422	0.0863157	-0.378835	0.591215	0.94686	1.0241	0.369718	0.366713	0.960094	0.559877	0.916999
YNL009W	IDP3	XIV	14	IDP3	-0.0609002	-0.428716	0.31112	0.488771	0.583248	0.125221	-0.071455	0.297724	0.120675	0.173936	-0.414148	0.777703	-0.248913	0.58203	0.701046	0.529246	0.344406	0.592813	0.12361	0.326775
YJL057C	IKS1	X	10	IKS1	-0.414537	-0.245116	0.0979433	0.199669	0.138532	0.0603644	0.0820585	0.337471	0.386148	0.375743	0.00660323	0.450538	-0.20192	-0.515216	-0.117429	0.345782	0.0141968	-0.0275951	0.370541	0.296218
YDR287W	INM2	IV	4	INM2	-0.249072	-0.464581	0.237884	-0.177925	-0.0984011	0.0720554	-0.0436619	0.397869	0.369901	0.359614	-0.0333732	0.107851	0.0810009	-0.488091	-0.307703	-0.158801	-0.253359	0.27703	0.222519	0.0843846
YJL142C	IRC9	X	10	IRC9	-0.0735002	-0.140146	-0.268061	-0.183223	-0.37079	-0.392254	-0.258528	0.571512	0.202845	0.134248	-1.02511	-0.286428	0.823843	0.155216	1.05889	0.000551443	0.941243	1.82965	1.54429	1.3205
YPR067W	ISA2	XVI	16	ISA2	-0.0257471	0.105833	0.150555	0.224896	0.200099	0.128641	0.265811	0.405937	0.332678	0.288768	-0.329112	-0.148924	-0.14299	0.365575	0.584496	0.41223	0.383801	0.869172	0.158119	0.378562
YMR081C	ISF1	XIII	13	ISF1			1.17333	0.557847	0.649101	1.09819	1.17032						0.823843	1.41825	3.93765e-12	1.62348	1.43238
YCR091W	KIN82	III	3	KIN82	-0.452012	-0.338086	-1.03691	-0.743586	-0.903177	0.0277773	0.18362	-0.305074	-0.758385	-0.778556	-0.954716	-0.479073	-0.0146935	0.036571	-0.0597508	0.437022	0.446346	0.51441	0.696632	0.288921
YLL019C	KNS1	XII	12	KNS1	-0.36645	-0.350329	-1.68474	-0.952327	-1.21489	-0.0692143	0.100581	-1.22493	-1.37253	-1.48421	-0.476317	-0.771855	-0.421444	-0.351992	-0.318115	0.0333071	-0.0670046	0.554238	0.511701	0.0951714
YER038C	KRE29	V	5	KRE29	0.130858	0.0732572	-0.538344	-0.615689	-0.723581	-0.218776	-0.213013	-0.294671	-0.594556	-0.589408	-0.347034	0.254141	-0.246546	0.485364	0.716207	-0.00633494	0.278055	0.413377	0.0519768	0.136946
YBR204C	LDH1	II	2	LDH1						0.325786	0.139947	0.102625	0.028442	0.145549						0.338469	0.305139	0.122858	0.0174553	0.387813
YPL054W	LEE1	XVI	16	LEE1	0.596351		-0.072148	-0.939653	-0.783859	-0.486777	-0.177608	0.659253	0.0911202	-0.352516	-1.66896	-0.608356	-0.346082	-0.0147095	-1.55849	-0.03187	-0.032285	1.99517	2.3363	0.675461
YPL004C	LSP1	XVI	16	LSP1	-0.716807	-0.263233	-0.132621	-0.159857	-0.208398	0.776297	0.88012	0.418999	0.716335	0.653097	-1.21793	-0.812447	0.255758	0.267607	0.259882	0.136756	0.175916	1.05193	1.33562	1.46044
YER142C	MAG1	V	5	MAG1	0.955646	0.441541	0.967268	0.700443	0.786614	0.672125	0.654736	0.434819	0.629747	0.590345	1.09354	1.0355	0.737334	0.932823	0.807718	0.446177	0.679734	0.0316976	0.334564	0.572121
YKL093W	MBR1	XI	11	MBR1			1.1391			0.193411	0.123521	2.28053	2.4069	2.22199			2.17177			0.678623	1.12887	3.62972	4.04072	4.09354
YKL150W	MCR1	XI	11	MCR1	-1.02619	-0.442175	0.139388			0.481393	0.405193	0.575792	0.571176	0.59342	-0.975065	-0.715679	-0.636297			0.12572	0.0428205	-0.0978068	-0.0649681	0.147002
YJR008W	MHO1	X	10	MHO1	-0.947969	-1.86261	-0.0456695	0.0934897	0.123003	-0.412992	-0.556591	0.883679	0.495053	0.552416	-1.34703		-0.503732	-0.890588	-1.38039	-0.67212	-1.00107	1.48332	1.08511	0.277052
YGL087C	MMS2	VII	7	MMS2
YBL049W	MOH1	II	2	MOH1						-0.132112	0.0634003	2.56212	-0.398096	-0.746313						-0.0932706	-0.479744	2.873	2.98837	-0.578295
YJL066C	MPM1	X	10	MPM1	0.248428	0.0118567	0.0728819	0.263778	0.19829	0.307792	0.330098	-0.0367045	0.275835	0.310707	-0.616641	-0.575934	0.868086	1.03557	1.10893	0.760791	0.600788	0.897062	0.625067	1.15609
YGL010W	MPO1	VII	7	MPO1	-0.44345	0.452429	0.5995	0.65557	0.603098	-0.245963	-0.182235	0.307018	0.743915	0.751623	1.35341	2.0355	0.501915	0.211799	0.0238467	0.288615	0.194224	-0.00927415	0.0760725	0.417259
YKL142W	MRP8	XI	11	MRP8	0.245534	0.51044	0.636497			0.602824	0.590393	0.230124	0.570781	0.526931	-0.217398	-0.19679	0.532653			0.671819	0.58602	0.669564	0.470843	1.07031
YDL027C	MRX9	IV	4	MRX9	-0.264022	-0.120451	-0.0492937	-0.202951	-0.10118	-0.152144	0.110758	-0.156651	0.0405416	-0.00951408	-0.36906	-0.286428	-1.2101	-1.68609	-1.53955	-0.804394	-0.719782	-1.03087	-1.21867	-1.18193
YML128C	MSC1	XIII	13	MSC1	-0.733724	-1.06814	-0.331784	-0.53922	-0.575581	0.234132	0.0409939				-1.52212	-1.95628	-1.76738	-2.58106	-2.51984	0.406976	0.0324426
YGR023W	MTL1	VII	7	MTL1	-0.649693	-0.67327	-2.10772	-1.1085	-1.69813	0.31462	0.331334	-2.25502	-2.66703	-2.90422	1.04528	0.883497	-0.330485	-0.095328	0.0207586	0.599386	0.967715	0.0930982	0.217125	-0.523848
YPR149W	NCE102	XVI	16	NCE102	-0.596875	-0.057185	-0.713321	-0.894198	-1.01043	0.400302	0.591697	-0.368228	-0.312155	-0.442489	-0.362946	0.232885	-1.101	-1.36121	-1.278	0.165444	0.131089	-0.104919	-0.285082	-0.231812
YNL200C	NNR1	XIV	14	NNR1	-0.591107	-0.490644	0.0354949	-0.10278	-0.038493	0.568263	0.344747	0.36663	0.452988	0.355426	-1.2843	-0.9203	0.164467	0.451833	0.120294	0.169082	0.0691312	0.961612	0.918357	1.16569
YKL151C	NNR2	XI	11	NNR2	-0.431313	-0.0829216	0.154651			0.551791	0.376535	0.883572	0.6364	0.639669	-1.21633	-0.859006	0.17748			0.498645	0.507448	1.37115	1.27542	1.3056
YNL183C	NPR1	XIV	14	NPR1	-0.531641	-0.3591	-1.36284	-1.0643	-1.24251	-0.215342	0.035282	-0.671056	-1.51604	-1.43968	-0.0601526	0.185193	-0.314354	-0.426283	-0.196945	-0.37999	-0.46969	-0.037747	-0.0715311	-0.38351
YGR043C	NQM1	VII	7	NQM1	-0.802198	-0.261162	0.441674	0.0491593	-0.00428243	0.408584	0.294211	1.35582	0.521815	0.472957	0.138393	0.198999	0.785875	-0.356684	0.801096	0.979793	0.858781	2.30639	2.33897	1.20372
YDR001C	NTH1	IV	4	NTH1	-0.540231	-0.478597	-0.0714274	-0.209012	-0.160438	0.217091	0.181719	0.681733	0.527371	0.552907	-1.05137	-0.680868	-0.126583	-0.284735	-0.290695	0.0770063	0.0445832	0.79474	0.847651	0.79671
YBR230C	OM14	II	2	OM14
YIL136W	OM45	IX	9	OM45	-0.188636	0.0915838	0.0232232	0.117872	0.00677892	0.663111	0.270084	0.624482	0.75575	0.775702	-1.12026	-1.75355	-0.341647	-0.741936	-0.527491	0.247506	0.281375	1.49976	1.40294	1.12256
YFL044C	OTU1	VI	6	OTU1	0.36556	0.285617	-0.188146	0.11142	0.0637484	-0.015812	-0.0166698	-0.377379	-0.486922	-0.505779	0.0635986	0.298535	0.556172	1.01771	1.23629	0.242212	0.461932	0.70784	0.356831	0.459339
YPL196W	OXR1	XVI	16	OXR1	-0.409291	-0.526563	0.573584	0.497249	0.53742	0.163248	-0.11727	0.431725	0.551039	0.619581	0.220007	0.0879678	0.0686729	-0.173512	-0.196743	-0.0552363	-0.161851	-0.252843	0.0538798	0.130283
YMR174C	PAI3	XIII	13	PAI3	-0.953206	0.0732572	0.496097	0.381669	0.235759	1.0836	0.742545				-0.581499	-0.801001	0.543735	0.652715	0.722752	0.823182	0.992952
YNL015W	PBI2	XIV	14	PBI2	0.0892293	-1.00984	0.68885	0.693354	0.704278	0.359829	0.396673	0.971622	0.742463	0.704152	-1.29921	-1.1772	0.412828	0.45719	0.387284	-0.253809	-0.109724	0.738925	0.875646	0.66077
YGL248W	PDE1	VII	7	PDE1	-0.125303	0.207492	0.401629	0.267447	0.300899	0.219962	0.191168	0.278989	0.0449692	0.119628	-0.48821	-0.102982	0.375723	0.410964	0.569537	0.166838	0.286004	0.508794	0.470262	0.456026
YPL154C	PEP4	XVI	16	PEP4	0.306126	0.379249	-1.43792	-1.57002	-1.58106	0.19516	0.131864	-1.17766	-1.27316	-1.27989	0.0397231	0.374571	-1.52061	-1.72066	-1.49152	0.447914	0.397802	-1.18688	-1.35303	-1.12749
YIL107C	PFK26	IX	9	PFK26	-0.527797	-0.162918	0.498769	0.316474	0.350432	0.334261	0.253335	0.664889	0.539005	0.61218	-0.630827	-0.80838	0.216854	-0.0681488	-0.169925	0.276883	0.361614	0.477232	0.611404	0.550007
YMR105C	PGM2	XIII	13	PGM2	-0.58046	-0.413907	-0.227812	-0.492149	-0.541333	0.75395	0.659953				-3.57484	-2.6747	-0.00030712	-0.668935	-0.6516	1.03721	0.917077
YOL084W	PHM7	XV	15	PHM7	-0.0735002	-0.239682	-0.134962	-0.41074	-0.275286	0.409121	0.491984	0.261404	0.393788	0.277534				0.570253	-0.263034	1.13805	-0.032285	0.294732	0.196367	0.0611148
YER037W	PHM8	V	5	PHM8	-1.79597	-2.44757	0.249133	-0.180974	-0.243767	-0.400486	-0.47704	1.19107	0.435108	0.489513	-1.7096	-1.71939	-0.565199	-0.692032	-0.874469	-0.561916	-0.678485	0.639708	0.618879	-0.0709032
YER053C	PIC2	V	5	PIC2	-1.3882	-2.33937	0.857596	0.30373	0.350589	0.68598	0.648013	1.53425	1.66241	1.68093	-1.13553	-1.83392	-0.35601	-0.585352	-0.455166	0.540445	0.409839	1.33945	1.42235	1.66632
YIL045W	PIG2	IX	9	PIG2	-0.751572	-0.303645	0.29779	-0.00278608	0.0194715	0.621576	0.707126	0.666917	0.586726	0.397985	0.0935389	0.275451	0.378904	-0.180652	-0.192645	0.723017	0.702237	0.860142	0.402818	0.577906
YGL059W	PKP2	VII	7	PKP2	-0.98187	-0.789598	-0.278798	-0.22817	-0.117808	-1.06658	-1.04677	1.26981	-0.118866	-0.143489	-1.69851	-1.58899	-0.969471	-1.84832	-1.92776	-1.20699	-1.45085	0.272516	0.652267	-1.58509
YGL006W	PMC1	VII	7	PMC1	-0.250653	-0.469468	-0.683924	-0.926851	-0.765705	-0.0764114	-0.0662303	-0.245937	-0.188795	-0.106516	-0.033188	-0.170331	-2.41554	-2.60647	-2.59643	-0.170373	-0.060543	-1.42873	-1.7292	-1.62359
YGL037C	PNC1	VII	7	PNC1	-0.864974	-0.181234	0.349807	0.0365633	0.0144995	0.660489	0.656103	1.02543	1.32765	1.20358	-1.62291	-1.32342	0.10505	0.1215	0.0797126	0.569659	0.538301	1.5071	1.18617	1.77382
YOR161C	PNS1	XV	15	PNS1	-0.429644	-0.27765	-0.980711	-1.83464	-1.85852	0.595347	0.64709	-0.202491	0.406153	0.384621	-1.71627	-0.883072	-1.83752	-2.61657	-2.44986	0.841999	0.90717	-0.360005	-0.57133	0.0809815
YNL055C	POR1	XIV	14	POR1	-0.541466	-0.148221	-0.488092	-0.300648	-0.596081	0.425402	0.625657	-0.445896	-0.544393	-0.673262	-0.979393	-0.765651	0.27039	0.468097	0.369149	0.195656	0.155661	0.488032	0.340757	0.463001
YEL060C	PRB1	V	5	PRB1	-0.645555	-0.559031	-0.443173	-0.309503	-0.502417	0.369144	0.425895	-0.374835	-0.414874	-0.502342	-1.36488	-1.14035	-0.181472	-0.123494	0.0138771	0.206208	0.294028	0.669393	0.615581	0.524905
YMR297W	PRC1	XIII	13	PRC1	0.285535	0.134476	-1.388	-1.44004	-1.48196	0.369214	0.293319				-0.487095	-0.349113	-1.72469	-2.24655	-1.90544	0.31302	0.216505
YBL064C	PRX1	II	2	PRX1						0.259183	0.249198	0.955827	0.590769	0.489122						0.152382	0.199211	1.20527	1.11898	0.766444
YDR032C	PST2	IV	4	PST2	0.110924	-0.117185	-0.0560382	-0.238139	-0.280284	0.520447	0.322449	0.00449114	0.0935964	0.0261959	-0.621059	-0.482758	0.517707	0.431297	0.415037	0.129561	0.154997	0.760255	0.835351	0.852801
YJR059W	PTK2	X	10	PTK2	-0.536721	-0.161363	-0.135601	-0.00228692	-0.103756	0.440912	0.506485	0.0564439	0.0484595	0.0303513	-0.334543	0.144207	0.189704	0.0215746	-0.0301816	0.121196	0.282042	0.327239	0.362993	0.631825
YLR142W	PUT1	XII	12	PUT1	-0.889076	-0.862612	-0.510174	0.0386268	-0.25855	-0.543962	-0.463927	0.13226	0.4161	0.364047	0.265943	-0.566536	-1.33878	-1.58419	-1.65627	-0.501003	-0.895447	-0.618236	-0.403317	-0.431654
YKL188C	PXA2	XI	11	PXA2	-0.513412	-1.16502	0.10036			-0.292642	-0.387706	0.708588	0.225367	0.462519	-0.954716	-0.826996	0.700986			0.223785	0.0754712	0.568765	0.829584	-0.646704
YIL120W	QDR1	IX	9	QDR1	-0.718405	-1.82945	-0.348841	-0.457595	-0.442223	-0.491177	-0.490051	0.0011529	-0.0331937	-0.0795203	-1.09911	-1.70147	0.00218029	-0.50775	-0.838537	-0.437447	-0.402468	-0.535343	-0.527999	-0.864885
YOR220W	RCN2	XV	15	RCN2	-0.795199	-1.15041	0.780995	0.797847	0.839182	-0.0500503	-0.0177645	0.706399	0.725983	0.739617	-0.472565	0.251992	-0.0347044	-0.257407	-0.239663	-0.72708	-0.774698	-0.0617018	-0.164134	-0.020921
YDR003W	RCR2	IV	4	RCR2	0.0358832	0.0217044	-0.197668	-0.132304	-0.223764	0.238616	0.189242	-0.254418	0.00276317	-0.049821	-0.826777	-0.949393	-1.24882	-1.23639	-1.15652	0.0383168	0.0352671	-0.530627	-0.615246	-0.59949
YOR285W	RDL1	XV	15	RDL1	0.163036	0.138769	0.139498	-0.00821562	0.0460324	0.267759	0.184993	0.369041	0.377957	0.362203	-0.240725	-0.486365	0.0341395	0.235906	0.268501	0.00532376	-0.153417	0.311891	0.348702	0.689029
YBR052C	RFS1	II	2	RFS1						0.761095	0.611534	0.325403	0.792787	0.709286						0.922446	0.689619	0.928913	0.798126	1.56311
YGR250C	RIE1	VII	7	RIE1	-0.907142	-0.790697	0.453925	-0.0750075	-0.0271672	0.295828	0.365788	0.594085	0.740194	0.725748	-0.421034	-0.349622	-0.266355	-0.527722	-0.582536	-0.0373452	0.0621899	0.351876	0.225222	0.2305
YMR139W	RIM11	XIII	13	RIM11	-0.223641	-0.607053	0.191643	-0.0150701	0.0137449	0.16265	0.338564				0.370379	-0.0326711	0.380328	0.152927	0.0811278	0.144898	0.115367
YDR255C	RMD5	IV	4	RMD5	-0.558927	-0.00408489	0.37493	0.406949	0.37012	0.132648	0.0530953	0.299054	0.213475	0.205424	0.000889581	0.424066	0.027006	-0.436802	-0.0970245	-0.3715	-0.566088	-0.13445	0.0246812	-0.30851
YPL152W	RRD2	XVI	16	RRD2	-0.484926	-0.32918	0.27168	0.138048	0.15833	0.10916	0.0659336	0.312377	0.492629	0.422395	-0.116254	-0.228712	-0.0567418	0.0409583	0.314586	-0.0873921	0.116492	0.519738	0.21456	0.433416
YOL048C	RRT8	XV	15	RRT8
YHR087W	RTC3	VIII	8	RTC3	-1.9414	-1.27108						2.42656	2.00707	2.0763	-2.77999	-2.87139						2.28906	2.78133	2.26759
YDL204W	RTN2	IV	4	RTN2	-0.429644	-0.344287	0.318242	0.102789	0.0560605	0.29081	0.244825	0.98667	0.665897	0.646534	-1.932		0.290411	-0.671948	-0.777608	1.1446	0.748598	1.08133	0.772559	0.402152
YGR161C	RTS3	VII	7	RTS3	-0.446718	-0.375166	-0.915532	-0.528958	-0.723029	0.0769695	0.170316	-0.508934	-1.30449	-1.43693	-1.25392	-0.983865	-1.11064	-0.873801	-0.973383	-0.321277	-0.530085	0.451833	0.290573	-0.787521
YBR269C	SDH8	II	2	SDH8						0.242036	0.249659	0.2742	0.259928	0.0442677						0.0361208	0.0255884	0.684811	0.857565	0.593177
YIL113W	SDP1	IX	9	SDP1	-0.751572	-0.113674	-0.333579	-0.53195	-0.416873	0.307037	-0.0152401	0.0929423	0.281276	0.306328	-0.0251056	-0.286428	-0.267305	0.373396	0.321928	0.454082	0.676735	0.944465	0.349841	1.63952
YKL193C	SDS22	XI	11	SDS22	-0.602429	-0.333472	0.494353			0.310449	0.35943	0.336631	0.587636	0.465636	-0.124641	-0.0512112	0.370192			0.00548585	-0.0135624	0.114391	0.0939596	0.503691
YPL165C	SET6	XVI	16	SET6			-0.477908	-0.189172	-0.0898452	-0.693227	-0.428453	-0.815687	-0.386633	-1.0933							-0.447323			-0.523848
YIL099W	SGA1	IX	9	SGA1			-0.107724	-0.00769488	-0.27859	0.638818	0.498539	-0.0492469	0.326016	0.360487				-1.16671	-1.41504	-0.0964103	-0.136982	-0.535343	-2.12556	-1.38634
YGL208W	SIP2	VII	7	SIP2	-0.0236517	-0.49629	0.0677954	0.228943	0.137036	0.326338	0.280249	0.0254723	0.296418	0.420309	-0.663507	-0.423931	-0.110269	0.208164	0.13505	0.457284	0.250834	0.551855	0.373763	0.315886
YJR104C	SOD1	X	10	SOD1	1.12254	1.05625	0.172871	0.263818	0.0876766	0.764814	0.639322	-0.602974	0.135686	-0.0174085	-0.106612	0.0901847	0.890463	1.36416	1.5558	1.20506	1.06487	0.742889	0.323696	1.49181
YGR248W	SOL4	VII	7	SOL4	-1.96103		0.587384	0.494354	0.397421	1.44315	1.35618	2.37773	2.47905	2.37402	-2.25392	-1.60836	0.61661	0.799884	0.762144	1.65719	1.53221	3.42343	2.96697	3.24452
YER150W	SPI1	V	5	SPI1	0.355343	-1.10362	-0.113544	-0.578984	-0.613455	0.11773	0.126594	2.4658	2.78292	2.57973	-1.66896	-0.608356	0.145771	-1.69278	-1.30368	0.459983	0.615413	3.67411	3.80616	4.08677
YBL075C	SSA3	II	2	SSA3						-0.345721	-0.423411	0.264973	0.256642	0.336558						1.39181	0.739763	2.40807	2.81786	0.904996
YER103W	SSA4	V	5	SSA4	-0.505089	-0.292353	0.255925	0.0206887	0.0520918	0.103249	0.0389406	0.678725	0.632236	0.661692	-1.24974	-1.01225	1.0262	0.138407	0.158949	0.1156	0.120832	1.14597	1.11914	1.16325
YBR169C	SSE2	II	2	SSE2						0.444719	0.429356	0.584622	0.230959	0.314903						0.254535	0.186376	0.0141116	0.376402	-0.0803945
YKL124W	SSH4	XI	11	SSH4	-0.450064	-0.153203	0.337105			0.123123	-0.011903	0.363439	0.249797	0.296182	-0.298124	-0.559446	-0.346082			0.103645	-0.0293734	-0.36884	-0.471058	-0.563241
YLR250W	SSP120	XII	12	SSP120	0.191992	-0.00297839	-0.515468	-0.666694	-0.634	0.327188	0.282238	-0.20143	-0.314484	-0.312735	0.309136	0.487418	-0.947095	-1.05533	-0.73002	0.149116	0.289802	-0.299081	-0.571867	-0.381953
YMR053C	STB2	XIII	13	STB2	-0.871311	-0.699798	-0.0480691	-0.288583	-0.142849	0.195076	0.0809847				-0.610068	-0.456353	-0.503322	-0.999113	-0.756849	-0.027955	-0.129582
YDR169C	STB3	IV	4	STB3	-0.418703	-0.0545446	-1.24422	-0.784358	-0.94889	0.116265	0.229343	-1.15991	-1.28726	-1.23371	0.153395	0.18891	-0.238131	-0.205472	-0.0592234	-0.473526	-0.360822	-0.196112	-0.120953	-0.00821993
YGR008C	STF2	VII	7	STF2	-0.234354	-0.36401	1.24901	0.831188	0.935409	1.70994	1.56786	2.05819	2.22369	2.10357	-2.14422	-1.92689	0.260608	0.519001	0.290203	1.29748	1.00936	1.87476	1.99965	2.0174
YPR151C	SUE1	XVI	16	SUE1			0.3056	0.456832	0.833841	0.624617	0.220126	-0.0135628	0.620283	0.268043				-0.0147095	0.0264722	0.775485	0.967715	1.23333	0.0264417	0.306227
YLR251W	SYM1	XII	12	SYM1	-1.01461	-1.18079	-0.104633	-0.231852	-0.285053	0.112891	-0.190256	0.871423	0.507221	0.470963	-1.51696		-0.688607	-2.27477	-1.69302	-0.0355931	-0.784201	1.42953	1.06406	-0.43726
YMR291W	TDA1	XIII	13	TDA1	-0.37577	0.126792	-0.278384	-0.250486	-0.320279	0.883592	0.834768				-0.762071	-1.14204	-0.378301	-0.465881	-0.485852	0.93371	0.880913
YLR178C	TFS1	XII	12	TFS1	0.136535	-0.661915	-0.0267089	0.00995417	-0.0641054	0.552574	0.453927	0.965319	0.929518	0.79537	-2.83246	-1.77185	0.706486	0.554387	0.803055	1.15152	1.19422	2.47215	2.33592	2.2483
YLR327C	TMA10	XII	12	TMA10			1.3903	0.707272	0.571569	1.09265	0.78656	3.74725	2.62751	2.60495	-0.668962	-0.286428	0.643271	0.652715	0.307714	0.200339	-0.0238234	3.394	3.55805	2.51539
YDL110C	TMA17	IV	4	TMA17	-0.295893	-0.0513372	-0.221473	0.494046	0.224766	0.791515	0.618076	0.0569912	0.550244	0.268515	-1.35817	-1.42615	0.193019	1.02294	1.32072	0.66091	0.592216	1.31245	0.948778	1.48156
YOR052C	TMC1	XV	15	TMC1	0.351328	0.291634	0.666827	0.758062	0.659535	0.761874	0.693923	0.257423	0.426368	0.359903	0.757303	1.1532	0.615113	0.988986	0.91644	0.543732	0.568803	0.488905	0.345407	0.756033
YJR066W	TOR1	X	10	TOR1	-0.0228037	-0.222849	-0.829172	-0.492308	-0.527623	-0.211825	-0.153298	-0.224703	-0.626073	-0.519948	0.299069	0.347653	-0.647754	-0.613798	-0.560486	-0.0511983	-0.0985114	-0.453016	-0.560236	-0.32277
YGL096W	TOS8	VII	7	TOS8	-0.929909	-0.581518	-0.126173	-0.185203	-0.443742	0.017266	0.0807824	-0.123525	0.132005	0.0851387			-0.59839	-2.10352	-1.0072	-0.642632	-0.645515	-0.662833	-1.62179	-1.30453
YJL164C	TPK1	X	10	TPK1	-0.679836	-0.35314	0.638061	0.57418	0.596477	0.763688	0.621654	0.95971	1.08567	1.1595	-1.02126	-0.87139	-0.171241	0.189277	0.0852406	0.453073	0.361298	0.443161	0.736319	1.00335
YPL203W	TPK2	XVI	16	TPK2	-0.594847	0.168582	0.0841075	-0.0140717	-0.0745744	0.442275	0.423269	0.0630879	0.22596	0.32695	0.0439869	0.175476	-0.18872	-0.0846559	-0.292521	0.0499405	0.0392951	0.301492	0.183803	0.711295
YBR126C	TPS1	II	2	TPS1						0.62625	0.4938	0.295171	0.675903	0.607478						0.640958	0.566076	1.29032	1.10786	1.78613
YDR074W	TPS2	IV	4	TPS2	-0.879525	-0.602687	-0.261648	-0.206013	-0.226758	0.475083	0.544224	0.991379	1.27225	1.31066	-0.791675	-0.444765	-0.23043	-0.349301	-0.367192	0.348253	0.328067	1.29246	1.34673	1.82947
YGR209C	TRX2	VII	7	TRX2	0.879085	0.753545	0.786454	0.671497	0.631748	0.606979	0.497465	-0.0895695	0.424406	0.292941	0.324344	0.47815	0.990792	0.88938	0.636193	0.128943	0.152181	0.103454	0.227931	0.624062
YDR453C	TSA2	IV	4	TSA2	0.70094	0.255782	0.0927642	0.0689621	-0.0927568	0.447928	0.321092	0.139055	0.0378769	-0.0213105	0.0314779	-0.286428	0.506361	0.24163	0.3858	0.717068	0.494526	1.15087	0.73916	0.607978
YML100W	TSL1	XIII	13	TSL1	-1.81239	-1.07321	-0.5849	-0.708537	-0.969379	1.16853	1.27929				-2.52423	-1.94577	0.5053	-0.241085	-0.0599664	1.2194	1.05551
YDR059C	UBC5	IV	4	UBC5
YEL012W	UBC8	V	5	UBC8
YLL039C	UBI4	XII	12	UBI4	-0.38599	-0.403181	-0.238713	-0.260844	-0.383525	-0.0502672	-0.154174	0.698679	0.306601	0.24747	-0.495952	-0.369633	0.224925	0.540957	0.477847	0.205875	0.0983698	1.7125	1.50043	1.39148
YMR304W	UBP15	XIII	13	UBP15	-0.28003	-0.184026	0.144465	-0.0652213	0.0025986	0.30921	0.268655				-0.233756	-0.251152	-0.234931	-0.256945	-0.265196	0.228733	0.151206
YJL048C	UBX6	X	10	UBX6	-1.1003	-0.228347	0.15542	0.242018	0.180106	-0.209562	-0.26553	0.666643	0.559428	0.526529	-0.321499	-0.50882	0.121748	0.317769	0.339469	0.118063	-0.0576547	1.0214	1.07923	0.834672
YGR019W	UGA1	VII	7	UGA1	-0.618071	-0.506718	0.0512976	0.169339	0.212734	0.315255	0.227422	0.0746339	0.108627	0.146482	-0.571907	-0.932144	-0.408929	-0.511818	-0.693669	-0.0100137	-0.0503482	-0.245232	-0.00294211	-0.375506
YBR006W	UGA2	II	2	UGA2						0.164893	-0.0317323	0.583031	0.344607	0.557795						0.152702	-0.178412	0.692926	0.879949	0.468773
YKL035W	UGP1	XI	11	UGP1	-0.533315	-0.230825	0.00577506			0.290192	0.407825	-0.0861005	0.533015	0.483051	-0.409426	-0.314378	0.320848			0.486481	0.440393	0.724144	0.36414	1.39047
YPL186C	UIP4	XVI	16	UIP4	-0.266145	-0.265677	0.586379	0.362498	0.360506	0.614658	0.498559	1.33843	0.763972	0.642264	-0.259571		0.894232	0.41825	-0.0614005	0.30798	0.609261	1.83389	2.42903	1.25226
YMR271C	URA10	XIII	13	URA10	-1.15012	-1.26116	-0.0954916	-0.323161	-0.484914	-0.619894	-0.612328				-1.83246		-0.839122	-1.21824	-1.63649	-0.171273	-0.602141
YPL230W	USV1	XVI	16	USV1	-0.614069	-1.40318	0.71157	0.654215	0.467741	0.917684	0.911397	2.04348	2.01277	1.9594	-0.832461		0.278409	0.207683	-0.526069	0.686948	0.665686	2.17466	2.38985	2.46946
YEL005C	VAB2	V	5	VAB2	-0.908077	-0.500792	0.516554	0.50883	0.452443	-0.305902	-0.193016	0.64621	0.474362	0.54195	-0.30264	-0.116503	-0.343054	-0.856959	-0.723224	-1.20217	-0.882709	-0.720502	-0.323412	-0.732165
YGL104C	VPS73	VII	7	VPS73	-0.834034	-0.666215	-0.681746	-0.72171	-0.675955	-0.151626	-0.101812	-0.370117	-0.120736	-0.0274983	-0.0144584	-0.23396	-1.93	-1.81162	-2.07459	-0.322426	-0.0896069	-1.49129	-1.73804	-1.39552
YMR197C	VTI1	XIII	13	VTI1	0.0301224	0.196036	0.571297	0.629921	0.518195	0.269919	0.23378				-0.142675	-0.180633	-0.110269	-0.130468	-0.215874	-0.293557	-0.347487
YIL101C	XBP1	IX	9	XBP1	-1.18453	-1.83614	-1.48771	-0.932963	-1.42833	1.23562	1.23802	-0.853329	-0.277137	-0.233786	-2.80647		-0.111062	-0.619225	-0.91908	0.890474	0.68614	0.34918	0.412404	1.29299
YGR194C	XKS1	VII	7	XKS1	-0.267161	-0.576664	-0.0590239	-0.189749	0.0173729	0.437805	0.488147	0.288332	0.521257	0.550502	-0.30074	-0.765596	0.0563871	-0.283791	-0.104737	0.30126	0.271315	0.48102	0.757361	0.916003
YJL141C	YAK1	X	10	YAK1	-0.741376	-0.238951	-0.127193	-0.0221147	-0.115467	0.12033	0.199284	0.543496	0.367661	0.352288	-0.564625	-0.760359	-0.12369	-0.447025	-0.23282	-0.0955125	-0.185561	0.784038	0.686692	0.594269
YBR053C	YBR053C	II	2	YBR053C						0.0377397	-0.0615107	0.30744	0.23978	0.303585						-0.259092	-0.314536	0.542253	0.513658	0.570535
YBR056W	YBR056W	II	2	YBR056W						0.458255	0.41061	0.346834	0.466581	0.502634						0.591474	0.513005	0.526941	0.354721	0.775749
YBR139W	YBR139W	II	2	YBR139W						0.219486	0.201983	-0.998994	-1.06378	-0.953792						0.154012	0.0156057	-1.73558	-1.86346	-1.56202
YBR285W	YBR285W	II	2	YBR285W						0.768878	1.03365	1.85941	2.02485	1.76506						0.585514	0.858781	2.13451	2.30679	1.91154
YBR287W	YBR287W	II	2	YBR287W						-0.304813	-0.348319	-0.24105	-0.522901	-0.414171						0.0460347	0.0319358	-1.82446	-1.6555	-1.23043
YCL042W	YCL042W	III	3	YCL042W	-1.33653	-0.595826	0.615751	0.585834	0.413025	1.02852	1.05369	1.19189	1.57549	1.45401	-1.41415	-0.319595	0.700986	1.47124	1.76851	2.81029	2.70085	2.30024	1.04654	2.43887
YCR004C	YCP4	III	3	YCP4	0.269961	0.269457	0.233138	0.0207656	0.0164212	0.498542	0.425451	0.143826	0.50312	0.435787	-0.452361	-0.349776	0.43473	0.470911	0.508845	0.346774	0.346644	0.805512	0.688757	1.0126
YCR061W	YCR061W	III	3	YCR061W	-0.067168	-0.459257	-2.67571	-2.43909	-2.75125	0.656285	0.903364	-3.23428	-3.33542	-3.27602	-0.942438	-0.830363	-2.66342	-2.96948	-2.71635	0.390329	0.22891	-2.23967	-2.83522	-2.27621
YPL087W	YDC1	XVI	16	YDC1	-0.509002	-0.889963	-0.474231	-0.744965	-0.63512	-0.0730611	-0.212815	-0.208515	-0.27543	-0.106783	-1.00221	-0.864195	-1.9599	-2.01471	-1.9313	-0.304219	-0.342359	-1.38239	-1.11213	-1.35763
YDL023C	YDL023C	IV	4	YDL023C
YDL124W	YDL124W	IV	4	YDL124W	-0.366116	-0.0341188	0.362053	0.0719799	0.0732082	0.71073	0.745402	0.664957	1.21091	1.1837	-0.657557	-0.440977	0.321014	0.130338	-0.0850567	0.183376	0.269842	0.640016	0.877272	1.40409
YDL199C	YDL199C	IV	4	YDL199C	-0.644657	-0.19673	-0.615084	-0.685885	-0.655484	-0.119476	0.174795	-0.443779	-0.299946	-0.273673	-0.200192	-0.634351	-1.63559	-2.65214	-2.10356	-0.051916	-0.0136693	-1.02954	-0.644155	-1.26707
YDR286C	YDR286C	IV	4	YDR286C	0.273519	-0.0661459	0.149685	0.155784	0.158178	0.117645	-0.022069	0.28834	0.1275	0.333258	0.237929	0.419841	-0.0619859	-0.0976709	-0.229482	-0.108106	0.00126754	-0.103432	0.0475033	0.223266
YER079W	YER079W	V	5	YER079W	-1.27513	-0.604815	0.680336	0.488994	0.379193	0.758682	0.740777	0.751733	0.780318	0.50682	-1.16062	-0.443969	0.17766	0.011913	-0.0917321	0.272172	0.253308	0.541136	0.46009	0.528915
YER158C	YER158C	V	5	YER158C	-1.47146	-0.403181	-1.54184	-1.68463	-1.93946	-0.0273652	-0.148785	-1.28038	-1.53129	-1.47897	-0.79064	-2.05196	-0.487086	-0.459494	-0.970854	-0.0254438	-0.406681	0.0463444	-0.0607911	-0.20192
YKL065C	YET1	XI	11	YET1	-0.106731	-0.196912	0.0955159			0.0920711	0.0859289	-0.124879	-0.167918	-0.17926	0.412581	0.191151	-1.01988			-0.225935	-0.212582	-0.995921	-1.23713	-1.11878
YNL160W	YGP1	XIV	14	YGP1	-0.763545	-0.761329	-1.34105	-2.54813	-2.62023	0.596455	0.819078	0.190123	0.447672	0.348461	-0.700671	-1.30446	-1.94992	-3.84093	-3.75866	0.239202	0.0491255	-0.246187	-0.373779	0.208133
YGR127W	YGR127W	VII	7	YGR127W	-0.82686	-0.347224	0.0787568	-0.0139974	-0.0661667	0.0185045	0.112717	0.277796	0.361882	0.346373	-1.02511	-1.60836	0.338416	0.580521	0.321928	0.716131	0.531919	1.14702	0.774443	1.31265
YGR201C	YGR201C	VII	7	YGR201C	-0.125031	-0.535631	-0.256932	-0.322962	-0.39055	0.0526856	-0.217593	-0.335145	-0.326611	-0.232796			1.12082	1.41825	1.01707	1.48451	1.17828	1.03581	0.949727	0.961579
YGR237C	YGR237C	VII	7	YGR237C	-0.268363	-0.298483	0.553026	0.501689	0.625474	0.253684	0.359625	0.775148	0.77044	0.804583	-0.347034	-0.570221	-0.104264	-0.0199844	-0.199515	-0.031212	-0.0333385	0.181118	0.227618	0.19617
YHR097C	YHR097C	VIII	8	YHR097C
YHR112C	YHR112C	VIII	8	YHR112C	0.0326992	-0.443823						0.283945	-0.275066	-0.332843	-1.26214	-1.28643						0.134672	0.260347	-0.223427
YHR138C	YHR138C	VIII	8	YHR138C	0.593076	-0.292998						0.762431	0.667229	0.487156	0.916001	0.427268						0.954983	0.825723	0.536076
YJL015C	YJL015C	X	10	YJL015C	1.47082	1.01186	0.143581	0.843249	1.50892	0.240205	0.822392	-0.783265	-1.13127	-0.404984
YJL068C	YJL068C	X	10	YJL068C	-0.0206053	-0.207546	-0.21086	-0.390583	-0.365173	0.396368	0.327722	-0.365421	-0.358237	-0.477099	-0.865999	-1.4487	0.25769	0.5435	0.589583	0.45112	0.35175	0.618174	0.34837	0.48997
YJL132W	YJL132W	X	10	YJL132W	-0.385033	-0.0741166	-0.223018	-0.313555	-0.221114	-0.267835	-0.366088	0.0929458	-0.103737	-0.00130778	-0.521063	-1.42393	-1.64515	-2.2119	-2.3347	-0.0960365	-0.338411	-0.870038	-0.861997	-1.50491
YJL144W	YJL144W	X	10	YJL144W	-0.211004	0.72235	0.170927	-0.132028	-0.253344	0.149231	-0.29917	1.01644	0.214818	-0.0126853	-1.15439	-1.09378	-0.227996	-0.932247	-0.522678	-0.226942	-0.156274	1.02489	0.541863	0.196044
YJL163C	YJL163C	X	10	YJL163C	-0.482755	-0.0233328	-0.340702	-0.213465	-0.17206	0.303215	0.182045	-0.288057	-0.454182	-0.370007	0.144819	0.620463	-2.16274	-4.26432	-2.27658	0.0259446	0.0929087	-1.67195	-1.63821	-1.23189
YJR096W	YJR096W	X	10	YJR096W	0.0577443	-0.259445	0.508873	0.220472	0.217863	0.227408	0.12522	0.769276	0.726501	0.674806	-0.0575271	-0.0871189	0.316186	0.194386	0.311597	0.384821	0.347244	0.969491	1.10531	1.18235
YKL091C	YKL091C	XI	11	YKL091C	-0.336535	-0.300087	0.823931			0.464481	0.506127	0.761235	1.00236	0.927175	-0.846605	-0.889092	0.753739			0.344886	0.353664	0.664885	0.816999	1.19186
YKL133C	YKL133C	XI	11	YKL133C	-0.886222	-1.25404	0.513523			-0.332679	-0.227735	1.00124	0.691277	0.736566	-0.762071	-2.09378	-1.42078			-0.0602737	0.0698954	0.198973	0.382379	-0.737443
YKR011C	YKR011C	XI	11	YKR011C	0.435196	0.741767	0.693585			0.491996	0.641703	0.183973	0.450281	0.308593	0.86596	0.539543	0.464211			0.163173	0.0460009	0.1385	-0.0861186	0.565198
YLL020C	YLL020C	XII	12	YLL020C	-1.50646	-1.83614	-1.07911	-0.974912	-1.42704	-0.601883	-0.0957983	-0.826987	-0.888112	-1.54824			-1.29163	0.914207	0.206451	0.0225777	-0.299765	0.98661	1.13978	0.79808
YLR001C	YLR001C	XII	12	YLR001C	-0.490275	-0.367176	-0.826314	-1.21255	-1.14764	-0.189386	-0.0296028	-0.379832	-0.898578	-0.619428	-0.0839993	0.0407371	-2.60297	-3.07305	-2.72577	-0.202689	-0.286025	-1.92327	-1.99126	-2.1603
YLR149C	YLR149C	XII	12	YLR149C	-1.0428	-1.77241	-0.367438	-0.273095	-0.297689	0.0531195	0.0225355	0.992175	0.425516	0.409355	-0.484537	-0.575934	-0.27925	-0.854769	-0.148323	0.337524	0.198045	1.41231	1.26201	0.982744
YLR152C	YLR152C	XII	12	YLR152C	-1.02006	-1.32375	-0.798482	-0.900211	-0.779849	-0.911373	-0.957788	0.0016536	-0.522604	-0.537514	-2.01583	-2.24062	-3.49608	-3.63419	-4.43095	-2.36311	-2.62974	-1.43523	-1.24363	-3.18081
YLR252W	YLR252W	XII	12	YLR252W	-1.50646		0.215774	0.0108034	-0.0819982	-0.43007	-0.636151	1.18802	0.766779	0.80597						-1.62748	-1.27175	-0.88584	0.501221	-1.61131
YLR345W	YLR345W	XII	12	YLR345W	-0.240072	-0.25733	0.446289	0.268159	0.402265	0.41652	0.437333	0.66845	0.741132	0.824538	-0.129129	-0.0551021	0.237025	0.528869	0.580422	0.82675	0.853535	0.866655	0.648023	1.14981
YMR302C	YME2	XIII	13	YME2	-0.226851	-0.371999	-0.630177	-0.688038	-0.592554	0.0659957	0.0720092				-0.316007	-0.383725	-1.95752	-2.00165	-1.25722	0.192395	0.0746926
YML131W	YML131W	XIII	13	YML131W	0.322428	-0.218149	0.432887	-0.102086	-0.0197476	0.339649	0.299239				0.0566885	0.538001	0.420559	0.132917	-0.131982	0.226038	0.167423
YMR090W	YMR090W	XIII	13	YMR090W	-0.680019	-0.585384	0.215164	0.0241041	-0.0786232	0.28008	0.09664				-1.932	-1.50882	0.552771	0.0585395	-0.440493	0.265811	0.200376
YMR155W	YMR155W	XIII	13	YMR155W	-0.457841	-0.387751	-0.632201	-0.567296	-0.648488	0.0854912	0.00800968				0.1287	-0.198965	-2.42808	-2.0967	-2.51495	-0.284975	-0.452113
YMR181C	YMR181C	XIII	13	YMR181C	-0.595921	-1.122	-1.03766	-0.634798	-0.783859	-0.0639867	0.068017				-1.12464	-0.286428	0.120561	0.23262	-0.470359	-0.311471	-0.135883
YMR196W	YMR196W	XIII	13	YMR196W	-0.65052	-0.645431	0.0991692	-0.081445	0.028486	0.431973	0.284584				-2.04037	-1.67637	0.374981	-0.277937	-0.263034	0.67464	0.586984
YMR253C	YMR253C	XIII	13	YMR253C	-0.0488382	-0.373637	-0.789165	-0.689737	-0.742129	-0.09273	-0.181738				-0.0960721	-0.470852	-1.34349	-1.71839	-2.08995	-0.265802	-0.408985
YMR315W	YMR315W	XIII	13	YMR315W	-0.389974	-0.394464	0.0541991	-0.478679	-0.34894	0.453099	0.453371				-0.506023	-0.495293	0.217896	0.378352	0.349442	0.510142	0.412394
YKL067W	YNK1	XI	11	YNK1	-0.169425	0.0858572	0.956487			0.860764	0.645625	0.423668	0.617672	0.696211	-0.0767677	-0.168165	0.746632			0.443558	0.445343	0.33263	0.480206	0.68515
YNL115C	YNL115C	XIV	14	YNL115C	-0.260122	-0.496693	-0.849002	-1.01591	-0.988745	0.506432	0.392356	-0.248482	-0.455943	-0.413212	-0.392021	-0.534355	-2.16154	-2.95147	-2.6027	0.246963	0.218207	-1.73346	-1.71531	-1.62108
YNL134C	YNL134C	XIV	14	YNL134C	-0.628953	-0.713521	0.409862	0.551545	0.479123	0.370587	0.383435	1.1165	1.60062	1.49775	-1.30614	-1.38662	0.652321	0.929272	0.982876	0.315728	0.330285	1.83305	1.68518	2.28611
YNL194C	YNL194C	XIV	14	YNL194C			0.313506	-1.12022		0.632522	0.492244	1.94256	0.591194	0.363691					-0.625604	0.66857	-0.238736	1.9577	2.1139	0.306227
YNL195C	YNL195C	XIV	14	YNL195C	0.355343		0.772397	0.63585	0.0462164	0.436602	0.785493	0.379793	0.495816	0.0880562	0.916001		1.35436	1.93949	1.69632	1.09741	0.893714	1.83905	0.670298	1.03415
YNL208W	YNL208W	XIV	14	YNL208W	0.428536	0.316336	0.0914759	0.179734	0.0436214	0.097136	-0.139393	-0.16564	-0.10568	-0.148304	-0.446569	-0.314484	0.466372	0.387578	0.589624	-0.207658	-0.104463	0.497936	0.479896	0.327585
YOL150C	YOL150C	XV	15	YOL150C			-0.396988	-0.982721	-1.01832	-1.17483	-1.17761	-1.39624	-1.54631	-0.950418			-0.346082		0.736966		-0.939176
YOR289W	YOR289W	XV	15	YOR289W	-0.246337	0.549513	0.28206	-0.681172	-0.344805	0.0401804	-0.0324597	1.45814	0.533698	0.669851	-1.17711	-0.379537	-0.287392	-0.704041	-1.18852	-0.0640888	-0.175817	0.848778	1.49672	0.256307
YBR183W	YPC1	II	2	YPC1						0.392159	0.224399	0.535275	0.865283	0.868125						0.52948	0.423394	-0.504449	-0.803633	-0.318959
YKL100C	YPF1	XI	11	YPF1	-0.406157	-0.452242	-0.478129			0.0924485	0.186216	-0.529894	-0.576649	-0.378705	-0.150233	-0.293845	-2.19686			-0.281991	-0.3895	-2.13651	-1.73475	-2.04949
YPR098C	YPR098C	XVI	16	YPR098C
YDR368W	YPR1	IV	4	YPR1	-0.167758	0.13394	-0.0176535	-0.14516	-0.179583	0.388198	0.279482	-0.0354087	0.10387	0.0959599	-0.358753	-0.231461	0.158585	0.273334	0.273859	0.121086	0.0996982	0.313972	0.221759	0.481142
YPR150W	YPR150W	XVI	16	YPR150W			1.18867	1.29223	1.37226	0.63579	0.256045	0.778614	0.984205	0.762961
YIR039C	YPS6	IX	9	YPS6	-1.5096	-1.34178	-0.709714	-0.944768	-0.798454	-0.137182	-0.0652909	0.0317361	-0.797648	-0.735149	-0.276644	-0.801001	-1.85227		-2.46271	-0.119103	0.0254305	-1.03458	-1.09642	-1.65743
YNL241C	ZWF1	XIV	14	ZWF1	0.78105	1.11276	-0.689541	-0.5815	-0.688378	0.194397	0.2423	-0.682097	-0.794675	-0.908842	-0.0360804	0.242807	0.391732	0.645215	0.808522	0.415165	0.311786	0.508369	0.397426	0.607298

## Sheet: ESR repressed bargraph
Yeast gene ID	Gene Name	Chromosome	Chromosome	Gene Name	D2 Log2FC mrna	D1/2 Log2FC mrna	D1/2/8_2 Log2FC mrna	D1/2/8/11 _1 Log2FC mrna	D1/2/8/11 _2 Log2FC mrna	D1/8_1 Log2FC mrna	D1/8_2 Log2FC mrna	D13_2 Log2FC mrna	D13 CAK1 SEC24_1 Log2FC mrna	D13 CAK1 SEC24_2 Log2FC mrna	D2 Log2FC fp	D1/2 Log2FC fp	D1/2/8_2 Log2FC fp	D1/2/8/11 _1 Log2FC fp	D1/2/8/11 _2 Log2FC fp	D1/8_1 Log2FC fp	D1/8_2 Log2FC fp	D13_2 Log2FC fp	D13 CAK1 SEC24_1 Log2FC fp	D13 CAK1 SEC24_2 Log2FC fp
YNL141W	AAH1	XIV	14	AAH1	-0.043035	-0.0742323	-0.631502	-0.502931	-0.481728	-0.698377	-0.633604	-0.246351	-0.758668	-0.738898	0.649713	0.328547	-0.192516	-0.034394	-0.446947	-1.08768	-0.958147	-0.565264	-0.20911	-0.975636
YDR161W	ACL4	IV	4	ACL4	0.590164	0.521768	0.340811	0.170522	0.39019	0.0434172	-0.0652365	0.226697	0.135836	0.188377	0.544817	0.705535	0.536597	0.507267	0.535412	-0.114301	-0.0909108	0.124573	0.0896164	0.192825			D2	D1/2	D1/2/8	D1/2/8/11_1	D1/2/8/11_2	D1/8_1	D1/8_2	D13	D13 (KLY195)_1	D13 (KLY195)_2	D2	D1/2	D1/2/8	D1/2/8/11_1	D1/2/8/11_2	D1/8_1	D1/8_2	D13	D13 (KLY195)_1	D13 (KLY195)_2
YLR397C	AFG2	XII	12	AFG2	0.325546	0.211088	-0.44892	-0.272327	-0.226615	-0.0915737	-0.0470237	-0.430755	-0.432322	-0.339769	0.569135	0.654194	0.325368	0.0930938	0.171562	-0.215659	-0.108906	-0.0848164	-0.0833464	0.136497		Mean	0.371583	0.355821	0.102149	0.131754	0.1554	-0.0607191	-0.0553696	0.00887031	0.0201638	0.00890666	0.421322	0.339948	0.254401	0.312831	0.327285	-0.0693942	-0.0155952	0.0477826	0.061163	0.158163
YIL079C	AIR1	IX	9	AIR1	0.0993721	0.213875	0.35357	0.495231	0.416412	-0.102836	-0.213279	0.492596	-0.00933255	0.0294236	0.414518	0.0886117	0.801417	1.10234	1.38719	0.479872	0.65779	0.849715	0.484524	0.446173		N	431	425	409	387	383	443	442	439	447	446	430	423	396	371	372	426	426	428	427	428
YJL122W	ALB1	X	10	ALB1	0.262017	0.438227	0.643885	0.794151	0.869524	-0.0742428	-0.0324178	0.603661	0.561908	0.507274	0.529095	0.328655	0.714991	1.28226	1.13778	-0.222121	0.109026	0.720216	0.725267	0.514774
YML022W	APT1	XIII	13	APT1	0.495897	0.440617	0.160219	0.0502308	0.177034	-0.198373	-0.256931				0.318819	0.57207	0.597226	0.546557	0.175761	-0.528732	-0.401534
YER036C	ARB1	V	5	ARB1	0.379599	0.336833	-0.0765732	-0.146978	-0.116947	3.97859e-05	0.05743	-0.065618	0.0215746	0.065549	0.48049	0.513918	0.392966	0.424839	0.367765	-0.0471036	0.0713893	0.121165	0.265847	0.480622
YHR013C	ARD1	VIII	8	ARD1	0.490907	0.481342						0.128361	0.384119	0.338956	0.0555128	-0.264485						0.377662	0.378057	0.656318
YGL148W	ARO2	VII	7	ARO2	1.12701	0.979003	-0.218295	-0.123631	-0.21774	-0.157851	-0.179182	-0.189224	-0.518941	-0.541008	0.276356	0.507462	0.603395	0.911357	1.02589	0.0147742	0.23331	0.805649	0.543639	0.713476
YBR249C	ARO4	II	2	ARO4						-0.760395	-0.77948	0.17475	-0.475954	-0.51808						-0.830108	-0.651475	0.700826	0.566217	-0.0469195
YPR060C	ARO7	XVI	16	ARO7	0.0808974	0.20869	0.543955	0.347568	0.533619	-0.208081	-0.137706	0.485966	0.399242	0.502455	0.442444	0.122378	0.0741556	0.171063	-0.0867225	-0.464791	-0.52928	-0.26186	0.0233741	-0.0303884
YPR034W	ARP7	XVI	16	ARP7	0.112578	0.287251	0.369686	0.566777	0.552532	0.185778	0.107844	0.146527	0.355425	0.387247	-0.113022	-0.0447218	0.337668	0.49277	0.66408	0.101433	0.191567	0.260985	-0.0314392	0.340954
YDR101C	ARX1	IV	4	ARX1	0.217653	0.331753	-0.0693015	0.0669138	0.177147	-0.369442	-0.38303	0.055897	-0.0110016	0.0591523	0.980893	0.784439	0.612831	0.699518	0.72256	0.0769524	0.126086	0.0887605	0.0025638	0.209624
YMR116C	ASC1	XIII	13	ASC1
YPR145W	ASN1	XVI	16	ASN1	0.269888	-0.00509908	-1.17717	-1.24256	-1.33875	-0.501732	-0.362637	0.0561148	-1.31938	-1.42213	-0.0723924	-0.463355	-0.459075	-0.475667	-0.189827	-0.256394	-0.315756	1.21355	0.826776	0.00974462
YGR124W	ASN2	VII	7	ASN2	0.772147	0.671705	-0.545132	-0.621379	-0.696267	0.107701	0.164232	-0.413614	-0.648455	-0.704902	0.513948	0.432409	0.204418	0.210777	0.412958	0.466863	0.438025	0.785865	0.33792	0.614845
YDR321W	ASP1	IV	4	ASP1	0.487039	0.511301	0.240802	0.227078	0.26862	-0.0623236	0.0414304	-0.151903	-0.0877865	-0.0481929	0.951499	0.78525	0.796814	1.06157	1.00734	0.442686	0.424334	0.34777	0.154422	0.654457
YDR184C	ATC1	IV	4	ATC1	-0.315473	-0.268251	0.590415	0.684222	0.731081	-0.306396	-0.182238	0.730598	0.699342	0.677534	0.669268	0.362665	0.259292	0.457576	-0.103947	-0.596421	-0.590218	-0.522938	-0.148163	-0.182614
YDR361C	BCP1	IV	4	BCP1	0.2336	0.19451	0.230609	0.149306	0.180286	-0.148223	-0.135101	0.191703	0.122623	0.129104	0.00998984	0.0311615	0.112789	0.234933	0.280505	-0.249918	-0.284327	0.147568	0.0567465	-0.0401846
YLR412W	BER1	XII	12	BER1	0.260919	-0.226303	0.528389	0.449839	0.595624	-0.415421	-0.280293	0.5591	0.398271	0.354841	0.839844	0.0658741	0.171766	0.224712	0.551263	-0.389964	-0.121951	0.359758	0.185081	-0.531362
YPL217C	BMS1	XVI	16	BMS1	0.554219	0.534958	0.154721	0.271372	0.302891	-0.0404507	-0.186673	0.244754	0.123528	0.174274	0.494943	0.28706	0.354906	0.42891	0.576317	-0.0946281	-0.0662069	0.110723	0.303314	0.0855753
YIL096C	BMT5	IX	9	BMT5	-0.514322	-0.0522737	0.625167	0.477219	0.616479	-0.667038	-0.583345	0.819185	0.501634	0.566181	0.645877	0.713572	0.512914	0.866935	0.446436	-0.228727	-0.164792	0.303904	0.203709	0.16065
YLR063W	BMT6	XII	12	BMT6	-0.393525	-0.213078	-0.711831	-0.49571	-0.427798	-0.46876	-0.288011	-0.743713	-0.857142	-0.899941	0.554402	0.252438	-0.344525	-0.256709	-0.232206	-0.890265	-0.920215	-0.313396	-0.429683	-1.09795
YOL077C	BRX1	XV	15	BRX1	0.24231	0.24092	0.568162	0.446723	0.513917	-0.0250814	-0.00211378	0.340438	0.309907	0.295677	0.866746	0.702077	0.672046	0.691759	0.535548	-0.0913629	-0.119988	0.132593	0.277523	0.408744
YJL188C	BUD19	X	10	BUD19			1.10705	0.936359	0.272725	-0.0593553			0.247239	-0.196397
YLR074C	BUD20	XII	12	BUD20	0.637105	0.526832	-0.179397	0.112862	-0.00434916	-0.00485639	-0.242063	0.0808173	0.0964623	-0.0243528	0.375432	0.267838	0.119169	0.521022	0.94664	0.172626	0.348289	0.631512	0.117262	0.611321
YMR014W	BUD22	XIII	13	BUD22	0.27234	0.347384	0.702466	0.747141	0.809925	-0.178313	-0.30956				0.441911	0.384155	0.123701	0.267393	0.208896	-0.367027	-0.300758
YFL023W	BUD27	VI	6	BUD27	0.51959	0.552119	0.340864	0.38271	0.447891	0.23424	0.0791877	0.348589	0.156982	0.167013	0.29548	0.200197	0.342135	0.341253	0.508874	0.373683	0.427654	0.324669	0.359034	0.0755213
YLR062C	BUD28	XII	12	BUD28			0.744485	0.39579	0.973165	0.319156	1.0634	0.0647317	0.625751	-0.321928
YDL151C	BUD30	IV	4	BUD30
YOR276W	CAF20	XV	15	CAF20	0.920374	0.693216	0.579714	0.690288	0.733004	0.0482411	0.00257109	0.278153	0.309267	0.284597	0.342725	0.0609662	0.454705	0.731231	0.755576	-0.332313	-0.286721	0.29874	0.235957	0.450505
YLR175W	CBF5	XII	12	CBF5	0.76381	0.57383	0.235326	0.392476	0.382436	-0.0431558	-0.146459	0.162856	0.166249	0.11475	0.789882	0.459745	0.424181	0.764664	0.964781	-0.00965014	0.153874	0.503253	0.380859	0.52166
YJL014W	CCT3	X	10	CCT3	0.554722	0.493886	0.140465	0.0394033	0.0890552	0.00253561	-0.0846491	-0.124773	-0.0156452	0.0649628	0.393207	0.316637	0.159638	0.15	0.279918	-0.00984936	-0.0351639	0.115238	0.0893561	0.308194
YDL143W	CCT4	IV	4	CCT4	0.620699	0.550622	0.0474898	0.0318045	0.00359824	0.0766595	0.0390656	-0.245166	-0.119211	-0.0852071	0.533774	0.405665	0.442896	0.532134	0.597587	0.273064	0.299966	0.223056	0.129972	0.616247
YJR064W	CCT5	X	10	CCT5	0.642772	0.562801	0.123486	0.0724675	0.120675	0.040382	0.0553114	-0.109611	-0.0232082	0.0184131	0.668657	0.736183	0.374737	0.447456	0.575608	0.261203	0.21678	0.318763	0.0385703	0.563855
YAL038W	CDC19	I	1	CDC19	0.865699							-0.670807	-0.254483	-0.306927	0.106398							0.248489	0.0377805	0.687658
YPL160W	CDC60	XVI	16	CDC60	0.180663	0.146683	-0.11487	-0.176454	-0.116616	0.137068	0.193986	-0.237486	-0.326951	-0.251887	0.400973	0.418245	0.104983	-0.14359	-0.239113	0.0419996	0.0650317	-0.247855	-0.0522519	-0.0915384
YGL029W	CGR1	VII	7	CGR1	0.580665	0.225188	1.29321	1.45927	1.45429	0.321467	0.120851	1.30137	1.22985	1.11699	-0.314429	-0.55773	0.434652	0.603509	0.382198	-0.849481	-0.470669	0.0520515	0.866397	-0.0315079
YHR052W	CIC1	VIII	8	CIC1	0.0611123	0.133645						0.836512	0.725765	0.751813	0.464325	0.623827						-0.305737	0.177258	-0.200908
YLR003C	CMS1	XII	12	CMS1	0.252094	0.24522	0.687316	0.38787	0.509747	-0.192604	-0.123643	0.812174	0.751594	0.7228	0.724472	0.429269	0.353939	0.268597	0.270827	-0.154681	-0.204389	0.135148	0.146518	0.338195
YLR433C	CNA1	XII	12	CNA1	0.187787	-0.198361	-0.0296631	-0.0143266	-0.0876684	-0.0775921	-0.118174	0.0190294	0.0641603	0.0909379	0.16198	0.0792218	-0.00671149	0.0889915	-0.0507459	-0.164939	-0.242503	0.239385	0.404926	0.297209
YBR155W	CNS1	II	2	CNS1						0.262326	0.149047	0.598376	0.450107	0.406147						-0.0398268	0.0487819	0.0687284	0.314062	-0.0281525
YDL031W	DBP10	IV	4	DBP10	0.625077	0.62289	0.283742	0.298273	0.353503	0.0123815	-0.0016356	0.21089	0.0439258	0.146667	0.825226	0.793345	0.814444	0.711341	0.728913	0.0835042	0.226393	0.152067	0.31205	0.234901
YGL078C	DBP3	VII	7	DBP3	0.192542	0.2203	0.38454	0.417803	0.525435	-0.163116	-0.117069	0.438518	0.353061	0.367323	0.429392	0.175865	0.626699	0.739994	0.498438	-0.23726	-0.202238	0.0531094	0.577211	0.163504
YKR024C	DBP7	XI	11	DBP7	0.598977	0.484841	0.168215			0.0526371	-0.0477573	0.11577	-0.104995	-0.093086	0.65868	0.588041	0.74815			0.240235	0.0960793	0.297094	0.167722	0.0541651
YHR169W	DBP8	VIII	8	DBP8	0.269387	0.376771						-0.0942461	-0.126374	-0.132198	0.596148	0.505767						0.343642	0.281802	0.311122
YLR276C	DBP9	XII	12	DBP9	0.142953	-0.0385305	0.361431	0.401626	0.462652	-0.339702	-0.289132	0.614587	0.54426	0.609405	0.796802	0.592266	0.112256	0.0412959	0.192019	-0.193086	-0.0663469	0.326441	0.0286941	0.145431
YHR144C	DCD1	VIII	8	DCD1	0.0446812	0.440901						0.251393	0.315743	0.364277	0.237929	0.349161						0.21398	-0.0760056	0.373705
YHR019C	DED81	VIII	8	DED81	0.688758	0.623755						-0.234037	-0.319662	-0.353564	0.219679	0.178848						0.572574	0.366677	0.538391
YKL078W	DHR2	XI	11	DHR2	0.368388	0.3421	-0.0860885			-0.508315	-0.529226	0.231544	-0.0285645	0.0313303	0.661631	0.538205	0.443473			-0.510194	-0.313012	0.0192605	0.190162	-0.0766639
YPL266W	DIM1	XVI	16	DIM1	0.520507	0.410272	0.508642	0.384591	0.441034	-0.0124924	-0.0648487	0.495893	0.351933	0.377263	0.566946	0.140994	0.616837	0.528402	0.58771	-0.0394955	0.0619197	0.405362	0.53979	0.507267
YLR129W	DIP2	XII	12	DIP2	0.266964	0.15458	-0.00321429	0.139388	0.205602	-0.282537	-0.360095	0.197899	0.00300368	0.111718	0.82826	0.592436	0.315868	0.48279	0.482776	-0.066024	-0.137065	0.180379	0.0374895	0.126884
YNL001W	DOM34	XIV	14	DOM34	-0.180105	-0.214571	0.536094	0.204046	0.44462	-0.225588	-0.200818	0.685084	0.60957	0.693243	0.448146	0.281461	-0.0218702	-0.121021	-0.194687	-0.60368	-0.510985	-0.294701	-0.138114	-0.0323121
YDR440W	DOT1	IV	4	DOT1	0.398919	0.189315	0.709355	0.581493	0.635621	0.0631535	0.0124317	0.471934	0.35598	0.555936	0.581413	0.666267	0.628372	0.357708	0.577808	0.283621	0.128388	-0.0861283	0.0726313	0.0108416
YLR172C	DPH5	XII	12	DPH5	1.08016	0.730708	0.0140793	0.0448308	-0.000173521	0.0368017	-0.00225107	-0.142739	0.0150588	0.00131423	0.538262	0.287501	0.729354	0.791867	0.966263	0.197776	0.313272	0.739439	0.565214	0.919359
YLL008W	DRS1	XII	12	DRS1	0.763193	0.427854	0.238658	0.297179	0.323211	-0.0627873	-0.135424	0.32043	0.113455	0.120276	0.750379	0.507223	0.44818	0.692216	0.832729	0.160176	0.318243	0.41848	0.268162	0.294647
YML080W	DUS1	XIII	13	DUS1	0.384205	0.169071	0.135951	0.201703	0.172575	-0.0488578	-0.167681				0.839379	1.05526	0.346568	0.566642	0.498251	0.0281773	0.185566
YLR401C	DUS3	XII	12	DUS3	0.506805	0.476352	-0.1943	-0.0524324	-0.124264	0.044963	0.0252605	-0.0930053	-0.077587	-0.154076	0.552761	0.41257	0.221135	0.411965	0.580645	0.0999303	0.0907157	0.273411	0.257375	0.323757
YLR405W	DUS4	XII	12	DUS4	0.423262	0.62313	0.207839	0.424968	0.427513	0.0114969	-0.129	0.14162	0.201343	0.178856	0.199709	0.533	0.304469	0.245526	0.467205	0.0175986	-0.0367654	0.440852	0.401077	0.276567
YBR252W	DUT1	II	2	DUT1						-0.070297	-0.234681	-0.314421	0.0415281	-0.0405521						-0.168201	-0.322352	-0.111926	0.152279	0.244979
YHR068W	DYS1	VIII	8	DYS1	0.661455	0.616774						-0.351106	-0.109933	-0.0109347	0.557198	0.364743						0.131331	0.133789	0.472709
YKL172W	EBP2	XI	11	EBP2	0.431391	0.444004	0.843193			0.000721845	-0.0992058	0.716382	0.547275	0.558888	0.240885	0.18626	0.807095			-0.164772	0.0204967	0.386317	0.63412	0.416251
YAL059W	ECM1	I	1	ECM1	0.233706							0.25824	0.0686754	0.121538	0.614678							0.186142	0.15735	0.0566448
YMR128W	ECM16	XIII	13	ECM16	0.206542	0.20868	0.212134	0.0664085	0.164625	-0.131455	-0.0627489				0.41639	0.230535	0.161922	-0.223405	-0.152387	-0.172067	-0.0400453
YAL003W	EFB1	I	1	EFB1
YHL039W	EFM1	VIII	8	EFM1	0.15285	0.161083						0.46088	0.201838	0.264063	0.351698	0.377705						0.132487	0.0878422	0.261579
YMR212C	EFR3	XIII	13	EFR3	-0.0549224	-0.23435	0.0783912	0.0138986	0.123837	-0.258129	-0.174956				0.835918	0.880222	-0.683338	-0.89181	-0.780214	0.22114	0.246783
YDR385W	EFT2	IV	4	EFT2	0.767053	0.749908	-0.375748	-0.296624	-0.345379	0.0729117	0.149469	-0.707009	-0.396317	-0.386141	0.386757	0.36158	0.426863	0.636942	0.572872	0.11519	0.130935	0.0977559	0.0329423	0.593773
YPL037C	EGD1	XVI	16	EGD1	0.628096	0.452755	0.324916	0.563075	0.54376	-0.0101969	-0.0158229	0.193627	0.336839	0.299332	-0.0451861	0.0448304	0.647271	0.796158	0.548247	-0.332254	-0.240513	0.0309483	0.382038	0.606117
YHR193C	EGD2	VIII	8	EGD2	0.726782	0.818356						0.0948853	0.302009	0.179988	0.348561	0.274465						0.0618128	0.270689	0.454218
YCR034W	ELO2	III	3	ELO2	0.224502	0.143308	-0.992973	-0.957833	-0.930931	-0.0309006	0.151365	-1.25804	-1.01768	-0.991494	0.515356	0.497568	-1.74137	-1.95771	-2.01658	-0.237909	-0.108623	-2.02223	-2.0898	-1.57735
YLR372W	ELO3	XII	12	ELO3	0.535458	0.35361	-0.793737	-0.789999	-0.73827	-0.0821207	-0.0874995	-0.950879	-0.86109	-0.729805	1.05425	0.925677	-1.92365	-1.9782	-1.75452	-0.0731757	-0.107814	-2.22321	-2.58225	-1.94164
YGR200C	ELP2	VII	7	ELP2	0.200614	0.113678	-0.0136399	-0.0506781	0.103844	-0.247328	-0.350546	0.153282	0.0203082	0.153218	0.300316	0.323814	0.262079	0.326126	0.470702	0.0821487	0.0588069	0.333912	0.261794	0.440226
YPL086C	ELP3	XVI	16	ELP3	0.200981	0.164708	0.210597	0.103123	0.260015	-0.148169	-0.149257	0.390273	0.314892	0.442438	0.424979	0.2091	0.243574	-0.00746297	-0.15838	-0.468001	-0.448006	0.102575	0.297041	0.132264
YCL045C	EMC1	III	3	EMC1	0.294323	0.31087	-1.18993	-1.18838	-1.1421	0.19963	0.292012	-1.33208	-1.42637	-1.32094	0.851836	0.744985	-1.81007	-2.4787	-2.31558	0.188337	0.163511	-2.60599	-2.59675	-2.01197
YLR186W	EMG1	XII	12	EMG1	0.758699	0.628684	0.21685	0.423814	0.386575	-0.00426572	-0.00619195	-0.0826655	0.193205	0.0682539	0.642968	0.418298	0.704014	0.940823	1.01187	0.0738031	0.196245	0.372171	0.177525	0.570598
YLR083C	EMP70	XII	12	EMP70	0.502888	0.278093	-1.11964	-1.13808	-1.05848	-0.169112	-0.118628	-0.94618	-1.10476	-1.01148	0.65391	0.325968	-2.14041	-2.4062	-2.31172	-0.119464	-0.0459711	-2.10444	-2.27813	-2.09102
YNL313C	EMW1	XIV	14	EMW1	0.262607	0.256969	-0.206586	-0.120183	-0.0403379	-0.160985	-0.127602	-0.165275	-0.173739	-0.088262	0.430824	0.623665	0.461765	0.405859	0.404996	0.145781	0.119856	0.00493846	0.0582605	0.0593922
YBR247C	ENP1	II	2	ENP1						0.0632446	0.0356019	0.0507376	0.0361216	0.056059						0.0421064	0.157868	0.298836	-0.0763698	0.135244
YGR145W	ENP2	VII	7	ENP2	0.226733	0.0995728	0.359626	0.393973	0.446676	-0.136384	-0.149241	0.579418	0.315122	0.399912	0.448442	0.320165	0.436171	0.381015	0.509178	0.072679	0.07045	0.394619	0.368319	0.274044
YLL038C	ENT4	XII	12	ENT4	0.286902	0.211794	-0.590173	-0.20363	-0.393069	-0.131698	-0.326735	-0.233904	-0.377309	-0.376893	-0.552618	-1.0385	-0.0615678	-0.166713	0.0719152	-0.407067	-0.37163	0.090499	0.307398	-0.273695
YLR065C	ENV10	XII	12	ENV10	0.702146	0.223004	-0.0199047	-0.0231107	0.00768399	-0.0286057	-0.0864878	-0.0440957	-0.0159956	0.0234149	1.0529	0.63111	-0.844841	-0.823537	-0.665286	-0.208701	-0.113287	-0.943263	-0.98107	-0.840968
YMR049C	ERB1	XIII	13	ERB1	0.323923	0.528604	-0.508554	-0.345826	-0.318759	-0.0243305	0.0409163				0.376369	0.273	-0.214853	-0.192312	-0.21456	-0.00671656	0.0625452
YDR365C	ESF1	IV	4	ESF1	0.14368	0.241615	0.817221	0.73373	0.853826	0.179598	0.168709	0.608671	0.603467	0.737726	0.728077	0.588041	0.800426	0.571543	0.383812	0.104108	0.274596	0.236302	0.699929	0.34274
YNR054C	ESF2	XIV	14	ESF2	0.376076	0.340126	0.498355	0.695551	0.588098	0.10664	-0.0686853	0.473652	0.519401	0.383178	-0.00840934	0.311201	0.641815	0.760053	0.970748	0.193378	0.342724	0.696634	0.469071	0.609017
YIL019W	FAF1	IX	9	FAF1	0.398718	0.233637	0.0248281	0.20181	0.310918	-0.0747853	-0.230116	0.377586	0.194228	0.309475	0.755064	0.624305	0.466626	0.35054	0.479284	0.0861833	0.0141554	0.345451	0.20172	0.262671
YDR339C	FCF1	IV	4	FCF1	-0.00564315	0.121979	0.0941198	0.127296	0.099424	-0.461866	-0.46155	0.449556	0.343426	0.221579	-0.330041	-0.342191	-0.0248329	0.410687	0.445131	-0.0987418	-0.0757035	0.824333	0.551626	0.508599
YLR051C	FCF2	XII	12	FCF2	0.426365	0.493343	0.653245	0.823654	0.861839	0.0226645	-0.0595272	0.592631	0.51751	0.557717	0.73465	0.510888	0.290495	0.419311	0.361715	-0.155882	-0.0987624	0.158303	0.0114354	0.0223824
YMR277W	FCP1	XIII	13	FCP1	0.204926	0.173824	-0.396054	-0.147305	-0.284428	0.127422	0.186159				0.148821	0.0444892	0.431653	0.617231	0.887342	0.576273	0.407432
YNL256W	FOL1	XIV	14	FOL1	0.0521274	0.213187	-0.11535	-0.18169	-0.114119	-0.109007	-0.105722	-0.144414	-0.213799	-0.084605	0.469003	0.541105	-0.16744	-0.0788824	-0.0262602	0.201588	0.275635	-0.248223	-0.528162	-0.206674
YLR449W	FPR4	XII	12	FPR4	0.867197	0.747614	0.35767	0.36414	0.327964	0.203031	0.323108	0.171073	0.448476	0.301863	0.624983	0.514948	0.600917	0.601235	0.718592	0.129769	0.301608	0.528181	0.551752	0.855504
YLR060W	FRS1	XII	12	FRS1	0.523009	0.436026	-0.0420926	0.0426639	0.0208167	-0.0453948	-0.0496329	-0.0978169	0.083951	0.0591462	0.755634	0.372589	0.294566	0.256258	0.11801	-0.0326981	-0.0235571	0.0538487	0.0350372	0.381276
YFL022C	FRS2	VI	6	FRS2	0.438562	0.389403	-0.477532	-0.399015	-0.516976	0.145572	0.297146	-0.88639	-0.715192	-0.759187	0.401938	0.131162	0.404076	0.430637	0.434889	0.170646	0.115386	-0.0673517	-0.184571	0.26139
YOR271C	FSF1	XV	15	FSF1	0.765003	0.814911	-0.113953	0.064798	-0.0761828	0.521571	0.561146	-0.631543	-0.940794	-1.08098	0.429652	0.175416	0.674244	0.889201	1.08518	0.576418	0.633725	0.0311562	-0.0712765	0.00921534
YAL035W	FUN12	I	1	FUN12	0.589613							0.147983	0.181099	0.181913	0.353406							0.0369457	0.330169	0.303596
YHR128W	FUR1	VIII	8	FUR1	0.262611	0.216723						-0.277281	-0.0857939	-0.120442	0.625752	0.217615						0.3144	0.300647	0.301937
YHR089C	GAR1	VIII	8	GAR1	1.12763	0.961748						0.139413	0.239042	0.291619	0.491821	0.456414						1.18906	0.62296	1.14822
YMR307W	GAS1	XIII	13	GAS1	0.469593	0.383435	-1.32723	-1.56074	-1.54649	0.501521	0.587446				0.327857	0.199582	-1.81391	-2.20341	-1.94331	0.394367	0.394021
YMR215W	GAS3	XIII	13	GAS3	-0.220925	-0.110083	-1.24316	-1.33124	-1.32907	0.17733	0.285019				-0.118636	-0.108335	-2.21506	-2.72603	-2.3672	0.0133472	-0.123894
YOR260W	GCD1	XV	15	GCD1	0.251718	0.264976	0.501331	0.488993	0.501184	0.0162771	0.102463	0.288458	0.26233	0.370049	0.831019	0.615564	0.467452	0.44641	0.636545	0.161936	0.174276	0.261853	-0.000116514	0.528509
YNL062C	GCD10	XIV	14	GCD10	0.143458	0.341358	0.427628	0.371233	0.475322	-0.149684	-0.164668	0.508423	0.316485	0.378886	0.632356	0.516535	0.414506	0.431893	0.306232	-0.184444	0.0307424	0.267054	0.277432	0.169987
YER025W	GCD11	V	5	GCD11	0.523778	0.409879	0.207973	0.264471	0.317161	-0.0391592	-0.0628608	0.251831	0.229233	0.287364	0.445511	0.186824	0.411994	0.537821	0.646179	-0.0263474	0.0264164	0.306787	0.358219	0.547789
YJL125C	GCD14	X	10	GCD14	0.00111781	0.325858	-0.0972412	-0.0587973	-0.00952182	-0.125546	-0.0488996	-0.266752	-0.211141	-0.205592	0.394433	0.12861	0.589664	0.993464	0.971795	0.294423	0.254835	0.504579	0.196367	0.563329
YGR083C	GCD2	VII	7	GCD2	0.093501	0.285675	0.598654	0.640117	0.672365	-0.158066	-0.103859	0.468384	0.504151	0.537804	0.44707	0.532423	0.448406	0.0554886	0.126349	-0.275199	-0.117174	-0.147323	-0.0268066	-0.199245
YDR211W	GCD6	IV	4	GCD6	-0.00905653	-0.077345	0.165419	0.206593	0.301397	-0.216732	-0.194404	0.126076	-0.00652288	0.0709359	0.0574944	-0.0841195	0.0321603	0.189358	0.189334	-0.100536	-0.0557256	0.0561413	-0.0466377	-0.0759219
YLR291C	GCD7	XII	12	GCD7	0.0867632	-0.055986	0.418908	0.301582	0.335057	-0.204409	-0.10426	0.304668	0.319764	0.336728	0.749707	0.39745	0.224039	0.00620105	-0.0615138	-0.14933	-0.158179	-0.19609	-0.2382	-0.0770258
YKR026C	GCN3	XI	11	GCN3	0.327979	0.115965	0.290697			-0.0142182	-0.0890372	0.101346	0.0797115	0.164454	-0.162065	-0.538615	0.196681			-0.302381	-0.354213	-0.0909679	-0.0131763	-0.0265871
YEL042W	GDA1	V	5	GDA1	0.377597	0.350381	-1.01548	-1.18607	-1.07767	0.365993	0.530308	-1.23485	-1.17566	-1.0567	0.055579	-0.237772	-2.03177	-2.41894	-2.5904	-0.144638	-0.226481	-2.4454	-2.53399	-1.87523
YNL153C	GIM3	XIV	14	GIM3	0.579744	0.485617	0.194978	0.538265	0.397603	0.633281	0.461988	-0.121226	-0.0255042	-0.275887	0.450606	0.275764	0.404979	1.01968	0.96729	0.481761	0.474966	0.315865	0.261991	0.323421
YDR152W	GIR2	IV	4	GIR2	0.504632	0.362697	0.526586	0.630256	0.592723	0.296728	0.168634	0.41501	0.431324	0.391776	0.155467	0.292798	0.302409	0.444625	0.417032	-0.0811468	-0.0825537	-0.128848	0.262948	0.250117
YNL255C	GIS2	XIV	14	GIS2	0.878088	0.961952	-0.467854	-0.182522	-0.389976	0.00535415	0.0907423	-0.519201	-0.342634	-0.668599	0.102	0.323338	0.54536	1.47899	1.81497	0.538429	0.770163	1.38745	0.613543	1.30463
YOR168W	GLN4	XV	15	GLN4	0.207044	0.217194	0.288742	0.124111	0.241696	0.0256806	0.0669724	0.190458	0.310941	0.36918	0.396868	0.265627	0.358394	0.252787	0.315352	0.142743	0.16385	0.0640541	0.0936544	0.311938
YLR243W	GPN3	XII	12	GPN3	0.0173836	-0.181713	0.556023	0.507669	0.503774	-0.0298159	-0.105524	0.529022	0.506995	0.500716	0.226294	-0.0176109	0.162605	0.19105	0.269738	-0.245649	-0.477704	-0.160602	-0.0355599	-0.0583033
YLL035W	GRC3	XII	12	GRC3	0.331484	0.134713	0.0526758	0.0703616	-0.0260787	-0.15838	-0.0883046	-0.0209434	-0.359804	-0.207321	0.909306	0.588041	0.603114	0.572747	0.667948	-0.00896472	0.195375	0.172374	-0.0243627	-0.0840635
YBR121C	GRS1	II	2	GRS1						0.0988386	0.115854	-0.171692	-0.0117374	0.0182726						0.162658	0.198426	-0.0356141	0.0305438	0.219223
YLR293C	GSP1	XII	12	GSP1	0.722278	0.71214	0.497803	0.439146	0.464985	0.186299	0.271509	0.186675	0.262428	0.265209	0.83544	0.552977	0.700916	0.759881	0.456625	-0.073392	-0.0954205	0.0820271	0.316348	0.449185
YMR217W	GUA1	XIII	13	GUA1	0.56471	0.554221	-0.297868	-0.251016	-0.283416	0.0897882	0.194975				0.567777	0.418625	0.627398	0.847995	0.715692	0.0284018	0.0484412
YDR454C	GUK1	IV	4	GUK1	0.387482	0.360457	-0.0230361	0.0105329	-0.0170519	-0.0363189	0.0316959	-0.443388	-0.203362	-0.221052	0.454597	0.402371	0.521625	0.866646	0.894996	-0.0967261	-0.0124044	0.283471	0.274369	0.578115
YMR290C	HAS1	XIII	13	HAS1	0.270188	0.367589	-0.0796318	-0.150182	-0.0882749	0.0143647	0.0962407				0.982714	1.08937	0.863749	0.94059	0.933459	0.0629131	0.213303
YJL033W	HCA4	X	10	HCA4	0.270412	0.0595196	0.0613244	0.205376	0.270928	-0.234864	-0.221875	0.427686	0.090541	0.193013	0.571539	0.339828	0.388543	0.463802	0.439725	-0.256008	-0.113132	0.341867	0.359569	0.00155024
YGR187C	HGH1	VII	7	HGH1	0.350542	0.170554	0.354712	0.305652	0.358553	-0.157437	-0.310858	0.247155	0.133613	0.207719	0.500535	0.438141	0.052007	0.0264707	0.116471	-0.318043	-0.321849	-0.146379	-0.121261	-0.3254
YIL020C	HIS6	IX	9	HIS6	0.13497	0.128266	0.0656595	-0.00826637	-0.0545397	0.0978224	-0.00128923	0.320131	0.347361	0.343146	0.208485	0.014953	0.11232	0.0495193	0.219478	-0.154727	0.0930194	0.481917	0.155013	0.431298
YBR034C	HMT1	II	2	HMT1						-0.306409	-0.389963	-0.162136	-0.214585	-0.307185						0.0587661	0.0521935	0.424744	0.0562496	0.365489
YIL110W	HPM1	IX	9	HPM1	0.159559	0.365657	0.258585	0.276156	0.24875	-0.270436	-0.278299	0.116827	0.231061	0.27848	0.560848	0.380446	0.544665	0.844094	0.697377	0.133709	0.120325	0.287119	-0.00841632	0.326558
YPR033C	HTS1	XVI	16	HTS1	0.279497	0.130501	-0.0641273	-0.0277746	0.046278	-0.108982	-0.146937	-0.0102311	-0.194622	-0.13772	0.337797	0.334219	0.232847	0.270635	0.20011	-0.0873928	-0.0842341	-0.103843	0.0604678	0.0617
YAR073W	IMD1	I	1	IMD1	0.00783084							-0.203654	-0.186938	-0.128686	0.275403							0.221303	0.374862	0.453583
YHR216W	IMD2	VIII	8	IMD2	-0.0149799	0.231313						-0.153279	-0.132331	-0.129738	-0.275064	0.00642936						0.371509	0.28224	0.576837
YLR432W	IMD3	XII	12	IMD3	0.39333	0.354258	-0.086725	-0.200364	-0.122916	0.203733	0.157596	-0.165503	-0.107324	-0.0580746	0.0221234	-0.0341286	0.229009	0.264588	0.211271	0.0198835	0.0883515	0.138926	0.146999	0.35156
YML056C	IMD4	XIII	13	IMD4
YHR148W	IMP3	VIII	8	IMP3	0.170425	0.287491						0.55436	0.309609	0.304197	0.822891	0.989697						0.242265	0.121028	0.170716
YNL075W	IMP4	XIV	14	IMP4	0.230506	0.426894	0.368829	0.44797	0.499016	-0.135351	-0.187462	0.64484	0.485165	0.500639	0.273118	0.298535	0.299564	0.203742	0.169968	-0.238851	-0.299319	0.211459	0.707147	0.218616
YLR413W	INA1	XII	12	INA1	0.0134293	-0.0385204	-1.78464	-1.74288	-1.8403	0.0773501	0.291236	-1.52974	-1.71385	-1.71048	0.517771	0.467123	-2.0253	-2.22318	-2.36277	-0.0514125	0.0587044	-2.11107	-2.16775	-2.05903
YNL182C	IPI3	XIV	14	IPI3	0.275096	0.0225831	0.356854	0.588162	0.595513	-0.25327	-0.194541	0.688543	0.57871	0.606953	0.757576	0.782285	0.69425	0.677699	0.773677	0.0944353	0.0383404	0.257062	0.281397	0.342033
YPR169W	JIP5	XVI	16	JIP5	-0.0353651	0.147016	0.206848	0.091563	0.201464	-0.33521	-0.360489	0.41411	0.28465	0.288638	0.553431	0.653565	0.562991	0.556935	0.661733	0.0446336	0.0873852	0.309473	0.419873	0.663817
YNL227C	JJJ1	XIV	14	JJJ1	-0.0501448	-0.0448981	0.717197	0.599088	0.74036	-0.0796912	-0.0911812	0.72411	0.512889	0.563569	0.0813006	0.193901	0.491999	0.798281	0.530949	0.0979775	0.07906	0.237866	0.246311	0.252112
YER110C	KAP123	V	5	KAP123	0.530776	0.473478	-0.650578	-0.587617	-0.587968	-0.143	-0.0328526	-0.89864	-0.969336	-0.892173	0.697409	0.575587	0.045179	0	-0.0393331	-0.184193	-0.100461	-0.406651	-0.4416	-0.225952
YPL263C	KEL3	XVI	16	KEL3	0.572963	0.282123	0.459906	0.482153	0.523457	-0.045656	-0.0715461	0.37601	0.320003	0.301211	0.129869	0.0620267	0.410368	0.639302	0.596724	0.267293	0.295695	0.231019	0.294547	0.295293
YOR233W	KIN4	XV	15	KIN4	-0.144203	0.0143635	-0.253332	-0.0449228	-0.0714555	-0.152589	-0.0970424	-0.340515	-0.295264	-0.337512	0.35751	0.244087	-0.0677102	-0.183797	-0.030716	-0.194189	-0.057169	-0.0676465	-0.167737	-0.356905
YNL132W	KRE33	XIV	14	KRE33	0.350981	0.253308	-0.256765	-0.253436	-0.203333	-0.159208	0.00804345	-0.152771	-0.448037	-0.343944	1.02401	0.854762	0.278518	0.203946	0.274034	0.0471764	0.102842	0.0435042	0.109406	0.0586569
YNL308C	KRI1	XIV	14	KRI1	0.394835	0.412865	0.40846	0.506226	0.550751	-0.177835	-0.399497	0.600333	0.309563	0.279407	0.475251	0.364694	0.358179	0.48256	0.563255	-0.151452	-0.0456886	0.235591	0.548282	0.166468
YCL059C	KRR1	III	3	KRR1	0.210056	0.217929	0.373168	0.231387	0.280993	0.0343647	0.11231	0.397934	0.387379	0.370921	0.61507	0.579271	0.564047	0.490054	0.502023	0.0257263	0.178132	0.579303	0.639497	0.65595
YDR037W	KRS1	IV	4	KRS1	0.293771	0.260075	-0.267924	-0.580827	-0.549814	-0.232414	-0.179256	0.130455	-0.222926	-0.167584	0.331038	0.208082	0.0492727	-0.249681	-0.39508	-0.28308	-0.329144	0.206159	0.314031	0.114043
YKL110C	KTI12	XI	11	KTI12	-0.0294253	0.0686427	0.594868			-0.365804	-0.316149	0.470807	0.423363	0.347841	0.278714	0.383867	0.733008			-0.244415	-0.122738	0.171486	0.130193	-0.237939
YER127W	LCP5	V	5	LCP5	0.496101	0.6857	-0.0170092	0.194702	0.158881	-0.102195	-0.239822	0.118373	0.136697	0.0371236	0.224043	0.183518	0.136846	0.551703	0.612243	-0.00901342	-0.0895907	0.23405	-0.0169448	0.0850657
YDL051W	LHP1	IV	4	LHP1	0.688158	0.684805	0.297141	0.271471	0.298637	0.0570701	0.161809	0.134756	0.0252655	0.0131837	0.638169	0.476073	0.775487	0.791145	0.901941	-0.151658	0.182074	0.210489	0.365743	0.30418
YJR070C	LIA1	X	10	LIA1	0.63704	0.716708	-0.155373	-0.0196234	-0.104194	-0.177815	-0.133152	-0.348253	-0.162785	-0.26476	0.409351	0.322308	0.707884	0.923152	0.915688	-0.075114	-0.0510669	0.37314	0.538357	0.623541
YFR001W	LOC1	VI	6	LOC1	0.336884	0.242431	0.898503	0.904964	0.963796	0.0591592	-0.109616	0.850732	0.831731	0.794575	0.89976	0.607485	0.417656	0.403377	0.464802	-0.161847	0.0105748	0.217515	0.40666	0.104836
YKL205W	LOS1	XI	11	LOS1	-0.0961017	-0.152659	0.27499			-0.432012	-0.32023	0.330346	0.11966	0.210581	0.665975	0.82905	0.374624			-0.0782087	-0.0306277	-0.279903	-0.572581	-0.257133
YGL099W	LSG1	VII	7	LSG1	0.424038	0.430095	0.179547	0.101994	0.128325	0.048375	0.103669	0.0862148	0.0849981	0.176856	0.679004	0.554652	0.595778	0.420632	0.318945	-0.0528035	-0.0280008	0.147587	0.342458	0.328513
YKL143W	LTV1	XI	11	LTV1	0.211591	0.281946	0.416577			-0.0664006	-0.108403	0.357835	0.265966	0.233222	0.0241753	-0.0132171	0.239393			-0.222029	-0.13065	0.305197	0.317194	0.172171
YKL021C	MAK11	XI	11	MAK11	0.0549989	0.0656948	0.481809			0.0324991	-0.0411622	0.4964	0.4592	0.500371	0.565019	0.566731	0.400695			-0.584364	-0.453682	0.0878863	0.329112	0.136856
YAL025C	MAK16	I	1	MAK16	0.845669							0.424996	0.242618	0.232702	0.723356							0.70899	0.634587	0.567215
YBR142W	MAK5	II	2	MAK5						-0.108893	-0.0346898	0.318405	0.188655	0.208932						0.0852445	0.0708021	0.204952	0.152175	0.15434
YGR264C	MES1	VII	7	MES1	0.0846362	0.0408565	-0.0409905	-0.0260303	0.038311	-0.0302296	0.132006	-0.0445877	-0.105002	0.00138355	0.529483	0.567105	0.341287	0.11305	0.0544688	-0.220284	-0.137625	-0.245963	-0.07774	0.0668193
YLR017W	MEU1	XII	12	MEU1	0.488023	0.517592	0.113313	0.0886719	0.0723504	-0.36073	-0.325819	0.190762	0.211763	0.135216	0.460321	0.181178	0.525824	0.373647	0.567458	0.0413128	0.0687394	0.459875	0.0602947	0.421172
YBR084W	MIS1	II	2	MIS1						-0.170224	-0.119526	-0.59486	-0.5642	-0.468899						0.00178564	0.09956	-2.29874	-2.13485	-2.02706
YJL183W	MNN11	X	10	MNN11	0.774109	0.603772	-0.69196	-0.589656	-0.63858	-0.0977043	-0.10598	-0.782993	-0.684954	-0.660385	0.160542	0.151693	-1.56277	-1.95617	-1.63593	0.0142803	-0.0034058	-2.22034	-2.27055	-2.15252
YJR002W	MPP10	X	10	MPP10	0.423999	0.264244	0.150436	0.185698	0.227436	-0.0442646	-0.146856	0.303717	0.140713	0.249213	0.627875	0.386973	0.350952	0.378999	0.375626	-0.0895932	-0.0364881	0.114347	0.369868	0.260303
YNR024W	MPP6	XIV	14	MPP6	0.119145	0.257613	0.461743	0.436249	0.58927	0.297082	0.064743	0.547768	0.493611	0.401788	-0.370493	-0.759497	-0.250323	0.158355	0.559951	-0.346743	-0.337805	0.263756	0.305301	0.0495437
YPR112C	MRD1	XVI	16	MRD1	0.196414	0.0250785	0.165482	0.221216	0.328023	-0.297736	-0.349218	0.553581	0.3029	0.366078	0.367504	0.25438	0.189831	0.268591	0.360341	-0.292756	-0.121194	0.335265	0.541008	-0.107794
YPR118W	MRI1	XVI	16	MRI1	0.442438	0.563652	0.588178	0.42786	0.474689	0.139443	0.121054	0.299092	0.413153	0.447164	0.774376	0.674402	0.535987	0.428946	0.497683	0.127279	0.083967	0.251138	0.20049	0.384968
YKL009W	MRT4	XI	11	MRT4	0.260888	0.248733	0.849842			-0.382171	-0.439061	0.726285	0.650641	0.666631	0.795386	0.597857	0.756546			-0.406654	-0.339359	0.078968	0.239016	0.346681
YJR003C	MRX12	X	10	MRX12	-0.167758	0.0559377	0.566674	0.644923	0.763846	-0.196081	-0.125574	0.683924	0.476369	0.41335	0.61644	0.493182	-0.341559	-0.241071	-0.550278	-0.442385	-0.39615	-0.787997	-0.568036	-1.09753
YOR188W	MSB1	XV	15	MSB1	0.144091	0.0450235	-0.864746	-0.571845	-0.71653	0.0413099	0.211186	-1.22509	-1.29571	-1.25885	0.223282	0.424066	0.181978	0.2627	0.289688	0.138055	0.188284	-0.260402	-0.355112	-0.247261
YDR097C	MSH6	IV	4	MSH6	0.0367451	0.0749535	-0.0403246	-0.0203913	0.0880173	0.0772377	-0.00172234	-0.149912	0.0555843	0.113413	0.0135802	-0.142996	-0.309065	-0.153285	-0.0584364	-0.122125	-0.0699101	-0.279557	-0.577844	-0.132211
YGR158C	MTR3	VII	7	MTR3	0.255249	0.0655445	0.180311	0.434563	0.383501	-0.244896	-0.274614	0.171387	0.00562238	0.00587272	0.227081	-0.162248	0.408144	0.363649	0.361725	-0.309765	-0.237515	0.0141279	0.043702	0.0736285
YJL050W	MTR4	X	10	MTR4	0.336022	0.250049	-0.154173	-0.135298	-0.0594291	0.0378522	0.0710427	-0.158386	-0.354561	-0.217535	0.730381	0.591336	0.230604	0.136569	0.132247	-0.0843936	0.0420928	-0.196737	-0.00695236	-0.0157903
YNR043W	MVD1	XIV	14	MVD1	0.550571	0.6967	0.0228645	-0.0902433	-0.108458	0.195649	0.295294	-0.716758	-0.558865	-0.540756	0.228783	0.242772	0.44635	0.496574	0.389598	0.00974272	-0.0467228	-0.223229	-0.11326	0.147778
YNL124W	NAF1	XIV	14	NAF1	0.677405	0.717674	-1.12104	-0.752731	-0.984225	-0.0851953	-0.174009	-1.05928	-1.49952	-1.34912	0.130288	0.12861	1.11648	1.15522	1.24149	0.192247	0.296529	0.509957	0.563149	0.585777
YOR253W	NAT5	XV	15	NAT5	0.17908	-0.250136	0.677674	0.661934	0.621473	0.0605249	0.0425495	0.354094	0.424576	0.45318	1.32539	1.48836	0.775853	0.613714	0.584506	0.215949	0.257184	-0.11212	-0.0885867	0.474099
YBL024W	NCL1	II	2	NCL1						-0.132311	-0.0364444	-0.0794617	0.00171202	0.0327608						-0.15725	0.0327744	0.263437	0.187255	0.327677
YHR042W	NCP1	VIII	8	NCP1	0.583559	0.642827						-2.80809	-2.99708	-3.13408	0.218667	0.206361						-2.11233	-2.41504	-1.89088
YNL119W	NCS2	XIV	14	NCS2	-0.550659	-0.202268	0.364079	0.52083	0.635295	-0.545607	-0.483499	0.761896	0.496963	0.642575	1.01671	0.948038	0.191707	-0.0496043	0.0799553	-0.453553	-0.582918	-0.426409	-0.0613734	-0.195569
YPL226W	NEW1	XVI	16	NEW1	0.218902	0.236037	-0.470372	-0.396778	-0.316258	-0.0420044	-0.0305221	-0.285059	-0.293871	-0.175963	0.546099	0.402958	0.0388106	-0.0676188	-0.240531	-0.0991157	-0.103436	-0.346926	-0.129765	0.0784863
YMR309C	NIP1	XIII	13	NIP1	-0.0582086	0.0052192	0.0457748	0.185397	0.267357	-0.277319	-0.200607				0.884856	0.785141	0.334185	0.448822	0.33197	-0.0848232	-0.129962
YPL211W	NIP7	XVI	16	NIP7	0.342945	0.342774	0.410864	0.310177	0.427633	-0.275453	-0.225975	0.305056	0.258237	0.276982	0.484629	0.471986	0.54466	0.88855	0.889228	-0.227478	-0.192658	0.380213	0.514318	0.513228
YHR170W	NMD3	VIII	8	NMD3	0.366956	0.147554						0.134123	-0.113766	-0.101755	0.52258	0.337724						0.551651	0.306458	0.412544
YOR206W	NOC2	XV	15	NOC2	0.0550439	0.208761	0.679047	0.642046	0.773334	-0.317109	-0.312798	0.780441	0.580773	0.719319	0.582987	0.619491	0.467861	0.330366	0.056828	-0.613947	-0.47954	-0.34937	0.0969913	-0.239286
YLR002C	NOC3	XII	12	NOC3	0.289185	0.121279	0.25245	0.257737	0.34779	-0.355623	-0.346519	0.536244	0.346738	0.454693	0.666193	0.348288	-0.00931963	-0.281397	-0.158274	-0.596797	-0.457351	-0.131452	0.164288	-0.224783
YPR144C	NOC4	XVI	16	NOC4	0.191553	0.328441	-0.694534	-0.607475	-0.571347	-0.348996	-0.139706	-0.387095	-0.724421	-0.705395	0.479687	0.422982	0.136809	0.18641	0.161824	-0.385179	-0.323018	0.041127	-0.141083	-0.131655
YNR053C	NOG2	XIV	14	NOG2
YOL041C	NOP12	XV	15	NOP12	0.0952591	0.340063	0.564855	0.644937	0.680144	0.0225427	0.0903063	0.479811	0.501405	0.549299	0.911226	0.945016	0.51591	0.655742	0.455863	-0.386537	-0.236159	0.0428482	0.380678	0.183612
YNL175C	NOP13	XIV	14	NOP13	0.217064	0.186943	0.307114	0.409737	0.495325	-0.191459	-0.146635	0.425937	0.34941	0.350248	0.364493	0.485658	0.499263	0.687243	0.675894	-0.201771	-0.0886264	0.524943	0.628709	0.422956
YNL110C	NOP15	XIV	14	NOP15	0.187264	0.101559	0.741482	0.847492	0.982536	-0.162296	-0.163498	0.846485	0.680532	0.710327	0.115987	0.271941	0.4657	0.437465	0.346018	-0.465585	-0.323007	-0.0588768	0.409863	-0.00516419
YGR251W	NOP19	VII	7	NOP19	-0.0393745	-0.00357339	0.813891	0.966995	0.999043	0.226811	0.128428	0.893516	0.841347	0.82344	-0.0611249	-1.08393	-0.0983881	0.0540936	-0.210726	-1.11348	-0.968888	-0.169981	0.351917	-0.541714
YNL061W	NOP2	XIV	14	NOP2	0.460454	0.570177	0.387161	0.43586	0.478271	0.0102158	-0.0328669	0.310513	0.265656	0.29607	0.511803	0.38161	0.540277	0.747131	0.800243	-0.163651	-0.0390964	0.278304	0.506749	0.383507
YPL043W	NOP4	XVI	16	NOP4	0.642851	0.620956	0.519191	0.558313	0.595429	0.0475932	-0.0635992	0.461095	0.321232	0.323497	0.764181	0.570326	0.624981	0.694426	0.75107	0.115565	0.1798	0.24347	0.39443	0.281783
YPL146C	NOP53	XVI	16	NOP53	0.0785029	0.378284	0.901357	0.920792	0.995828	-0.0809541	-0.0300796	1.05961	0.885463	0.911517	0.800349	0.767088	0.154696	0.382518	0.522014	-0.354794	-0.213271	0.289126	0.420725	0.0593922
YLR197W	NOP56	XII	12	NOP56	0.40051	0.273112	0.612887	0.511066	0.690749	-0.164684	-0.0548829	0.431986	0.383398	0.46474	1.03827	0.817705	0.378993	0.327407	0.0503961	-0.454879	-0.369086	-0.380983	-0.0724439	-0.0992513
YOR310C	NOP58	XV	15	NOP58	0.498554	0.500796	-0.162876	-0.127195	-0.100791	-0.171091	-0.169013	-0.254755	-0.196795	-0.207307	0.786967	0.694494	0.364448	0.526541	0.574813	0.123534	0.119816	0.070894	0.0334862	0.236536
YGR103W	NOP7	VII	7	NOP7	0.615769	0.498958	0.504867	0.367147	0.502941	-0.166263	-0.185699	0.520412	0.437298	0.531013	0.796914	0.698189	0.461732	0.316187	0.223119	-0.438897	-0.204602	0.105068	0.44559	0.251795
YOR209C	NPT1	XV	15	NPT1	-0.118134	0.0422303	0.23191	0.18845	0.22288	-0.0192636	-0.00950339	0.0931737	0.239086	0.28149	0.198333	0.300974	0.21147	0.254001	0.20035	0.0016762	-0.0372837	-0.104251	0.0855702	0.389194
YNR009W	NRM1	XIV	14	NRM1	0.33282	0.631171	-0.551837	-0.401314	-0.627739	0.624514	0.645666	-1.28577	-1.01337	-1.45943	-0.0584642	0.0272328	0.331877	0.562985	0.567947	0.312002	0.186582	0.00794151	-0.19233	0.131849
YDL167C	NRP1	IV	4	NRP1	0.272275	0.0765096	-0.14031	0.193422	0.156974	-0.151591	-0.185252	0.129691	-0.142907	0.0072726	0.750998	0.835969	0.698149	0.572049	0.809663	0.263586	0.318741	0.116135	-0.202591	0.112298
YGL111W	NSA1	VII	7	NSA1	0.248428	0.538998	0.325276	0.405729	0.490218	-0.137437	-0.120259	0.371281	0.285449	0.326874	0.147258	0.236179	0.535432	0.462769	0.562177	-0.084132	-0.0554044	0.238149	0.415585	0.34658
YER126C	NSA2	V	5	NSA2	0.370183	0.401437	0.158554	0.365296	0.426476	-0.0301346	-0.107728	0.401597	0.382794	0.332283	0.169432	0.192493	0.16524	0.650862	0.769919	-0.195745	0.0836129	0.612552	0.582485	0.449411
YHR133C	NSG1	VIII	8	NSG1	0.20835	0.305848						-0.276121	-0.284847	-0.0642977	0.688299	0.671226						-1.30073	-1.14091	-0.662595
YER009W	NTF2	V	5	NTF2	0.662708	0.73391	-0.0748839	-0.149735	-0.189857	0.023307	0.178416	-0.348128	-0.268486	-0.342833	1.11456	1.16867	0.465295	0.796667	1.00881	0.160006	0.183581	0.709824	0.0211191	0.915035
YJL208C	NUC1	X	10	NUC1	-0.00872998	0.165331	-0.160176	-0.137408	-0.186868	0.156579	0.230117	-0.222412	-0.196929	-0.299317	0.0594721	0.104593	-0.0525535	0.0617208	0.162558	0.468816	0.349926	0.170076	-0.102157	0.00814791
YER006W	NUG1	V	5	NUG1	0.552769	0.422698	0.111287	0.126097	0.177594	-0.227009	-0.216631	0.296144	0.194231	0.231608	0.661641	0.584586	0.231286	0.236037	0.198726	-0.438773	-0.271557	0.273602	0.384392	0.207279
YML060W	OGG1	XIII	13	OGG1	0.227669	0.554999	0.425046	0.480824	0.526335	0.158843	0.0963834				-0.288931	0.0783366	0.277561	0.222615	0.470791	0.00681043	-0.0755819
YBR025C	OLA1	II	2	OLA1						0.496676	0.587867	-0.081535	0.0903047	0.149829						-0.0828706	-0.0739893	0.0899869	0.22152	0.405818
YPR044C	OPI11	XVI	16	OPI11
YJL002C	OST1	X	10	OST1	0.525288	0.456616	-1.09653	-1.17119	-1.13587	0.101957	0.210824	-1.2727	-1.28956	-1.24948	0.408227	0.267946	-1.80124	-2.02709	-1.67807	0.191854	0.122162	-1.90162	-2.17606	-1.83704
YHL013C	OTU2	VIII	8	OTU2	0.132063	0.158526						0.5791	0.724197	0.570278	0.180785	0.312474						0.465421	0.803332	0.447193
YER165W	PAB1	V	5	PAB1	0.561549	0.570601	-0.40714	-0.247208	-0.275388	-0.0839584	0.0383001	-0.553642	-0.394415	-0.403473	0.679788	0.555742	0.450418	0.620187	0.512791	-0.181386	-0.0329587	-0.003016	0.176686	0.50561
YGR078C	PAC10	VII	7	PAC10	0.671306	0.935164	-0.138639	-0.0544664	-0.216497	0.274005	0.148887	-0.447043	-0.194391	-0.298074	0.0500688	0.0752101	0.584296	0.561456	1.14321	0.837707	0.887006	0.795426	0.590423	0.977879
YLR044C	PDC1	XII	12	PDC1	1.01509	1.22528	0.123564	0.00875491	-0.0158704	0.586303	0.616926	-0.521495	-0.0815491	-0.0510427	0.507964	0.675709	0.513198	0.579794	0.397469	0.188876	0.140981	-0.0560962	0.0026658	0.535487
YLR134W	PDC5	XII	12	PDC5	0.044451	0.236338	-0.556961	-0.778022	-0.819298	-0.47027	-0.329855	-1.23684	-0.732049	-0.784133	0.680629	1.18295	1.04207	1.01743	0.889852	0.399376	0.631168	0.311361	0.557609	0.752249
YBR106W	PHO88	II	2	PHO88						0.0531379	0.0187157	-1.12284	-0.902485	-0.941512						-0.220057	-0.150009	-1.3815	-1.347	-0.938779
YJL198W	PHO90	X	10	PHO90	0.0504885	0.0951593	-0.894711	-0.67937	-0.75269	-0.235019	-0.182395	-0.45271	-0.470324	-0.489126	0.37136	0.304116	-1.18596	-1.33827	-0.954411	0.0599921	0.149245	-0.626066	-1.0479	-0.961864
YGL008C	PMA1	VII	7	PMA1	0.759125	0.660615	-1.60419	-1.79991	-1.71081	-0.139198	-0.190829	-1.49876	-1.63638	-1.5589	0.324848	0.171465	-2.13858	-2.50923	-2.20884	-0.0429948	-0.0894745	-2.3265	-2.43659	-2.18124
YJR143C	PMT4	X	10	PMT4	0.380575	0.261422	-1.37881	-1.3911	-1.26453	0.0515435	0.0449565	-1.57257	-1.37152	-1.25889	0.626971	0.612195	-2.02105	-2.42437	-2.29086	0.206407	0.192883	-2.36966	-2.6372	-1.89081
YOR145C	PNO1	XV	15	PNO1	0.4556	0.140089	0.0128583	0.247981	0.232831	-0.33316	-0.447824	0.253565	0.0126755	-0.00587999	0.177977	0.0553608	0.237443	0.536819	0.643984	-0.311234	-0.133464	0.370994	0.348082	0.0851814
YNL102W	POL1	XIV	14	POL1	-0.0293327	0.0133509	-0.0870134	-0.00593724	0.0886092	0.078843	0.0913698	-0.253273	0.0135484	0.190849	-0.0712758	-0.17708	-0.0780848	0.174288	0.196397	-0.0328132	0.0911873	-0.376226	-0.34171	-0.012982
YBL035C	POL12	II	2	POL12						-0.12514	-0.00510646	-0.407404	-0.135892	-0.0840714						0.0695236	0.0123795	-0.161798	-0.218671	0.158169
YJR043C	POL32	X	10	POL32	0.269186	0.29565	0.996023	0.994243	1.08104	0.098186	0.153038	0.738687	0.842256	0.816714	0.255631	0.00307893	0.457155	0.275941	0.229059	-0.130025	0.0989908	-0.275911	-0.231923	0.250759
YGR123C	PPT1	VII	7	PPT1	0.567172	0.240403	0.155544	0.0854145	0.132247	-0.111088	-0.0829193	0.196308	0.285759	0.318812	0.758359	0.693554	0.488428	0.608058	0.669169	0.104005	0.181222	0.434512	0.26897	0.606805
YDR300C	PRO1	IV	4	PRO1	0.214481	-0.0220907	0.100113	0.0614683	0.0944989	-0.0298244	-0.0521598	0.00233149	-0.256201	-0.0936238	0.366557	0.665551	0.164704	0.25998	0.144251	-0.113325	-0.106198	-0.124491	0.101361	-0.163973
YLL036C	PRP19	XII	12	PRP19	0.193085	0.166185	0.112256	0.165435	0.16687	0.153152	0.178411	0.0384411	0.169022	0.0369872	0.535362	0.415133	0.62856	0.439008	0.713718	0.0505921	0.182921	0.493877	0.304731	0.581089
YGL120C	PRP43	VII	7	PRP43	0.42694	0.628963	-0.0493449	-0.0198031	-0.0342199	0.115554	0.218345	-0.0796316	-0.163038	-0.12467	0.340629	0.2561	0.617227	0.516976	0.425184	0.088332	0.146672	0.200507	0.390619	0.323434
YKL181W	PRS1	XI	11	PRS1	0.633493	0.553941	0.0793267			-0.171012	-0.203425	-0.159182	0.0209859	-0.0171515	0.705522	0.683619	0.739183			0.224266	0.105949	0.46859	0.219338	0.723906
YHL011C	PRS3	VIII	8	PRS3	0.458684	0.49008						-0.221994	-0.313973	-0.272448	0.687631	0.482735						0.245711	-0.0225794	0.426127
YBL068W	PRS4	II	2	PRS4						-0.258509	-0.234377	0.224599	0.174459	0.239651						-0.364308	-0.167875	0.0120869	0.0377457	0.304576
YOR361C	PRT1	XV	15	PRT1	0.401786	0.475227	-0.28452	-0.213219	-0.186124	-0.123289	-0.0915768	-0.158197	-0.0225418	0.0071067	0.847355	0.608523	0.306847	0.372238	0.515065	0.0290435	0.0585343	0.548794	0.439445	0.868758
YMR308C	PSE1	XIII	13	PSE1	0.14832	0.138221	-0.108776	-0.0311695	0.0208356	-0.118626	-0.0628143				0.667737	0.581995	0.273156	0.345507	0.265308	0.188505	0.210422
YDR496C	PUF6	IV	4	PUF6	0.124828	0.139664	0.40714	0.571735	0.692851	-0.309656	-0.275804	0.656623	0.483769	0.573453	0.966016	0.735532	0.333327	0.42279	0.300604	-0.184226	-0.219363	-0.00812475	0.197307	-0.129538
YPL212C	PUS1	XVI	16	PUS1	0.0494868	0.0579263	0.126164	0.1358	0.185162	-0.277906	-0.333975	0.612825	0.280023	0.292297	-0.138564	-0.223176	0.218597	0.0668172	0.117645	-0.333512	-0.351913	0.395706	0.482993	0.148747
YNL292W	PUS4	XIV	14	PUS4	0.342509	0.504487	0.414959	0.35224	0.413614	0.142518	0.111142	0.244489	0.492399	0.47374	0.354161	0.0607944	0.276558	0.319278	0.415367	0.0925909	0.185964	0.216291	0.339126	0.444209
YOR243C	PUS7	XV	15	PUS7	0.410419	0.292585	0.225307	0.150838	0.253021	-0.0583648	-0.0684498	0.303265	0.253337	0.299267	0.690497	0.428645	0.281176	0.376151	0.567208	0.0716304	0.157567	0.211354	-0.0442025	0.365228
YLR196W	PWP1	XII	12	PWP1	0.730921	0.49043	0.0519309	0.105902	0.147159	0.154882	0.129672	-0.150701	-0.152596	-0.15937	0.774998	0.478928	0.584888	0.592239	0.650458	-0.0314824	-0.0142318	0.165733	0.23225	0.163994
YCR057C	PWP2	III	3	PWP2	0.426695	0.358273	-0.637859	-0.383654	-0.448714	-0.232234	-0.27967	-0.560318	-0.694309	-0.638159	0.322366	0.251668	0.44083	0.593268	0.727145	0.262317	0.202564	0.443233	0.218668	0.282471
YGR280C	PXR1	VII	7	PXR1	0.509932	0.594524	-0.113275	0.262152	0.080301	-0.00095702	-0.364074	0.186229	-0.181277	-0.373791	0.293424	0.190894	0.413467	0.343184	0.679214	0.133378	0.253333	0.426015	0.603504	0.125786
YAL036C	RBG1	I	1	RBG1	0.499521							-0.136023	-0.158514	-0.148911	-0.0907694							0.451344	0.49862	0.125899
YGR173W	RBG2	VII	7	RBG2	0.367456	0.261448	0.198092	0.141742	0.217627	-0.249989	-0.251754	0.232026	0.17877	0.189917	0.350862	0.0551887	0.381992	0.564549	0.644615	0.0203396	0.0443643	0.543772	0.54696	0.476965
YNL022C	RCM1	XIV	14	RCM1	-0.0138206	-0.077327	0.0228573	0.042542	0.118888	-0.21097	-0.252046	0.199643	0.0116272	0.127695	-0.0119302	0.193316	0.305169	0.29185	0.45392	-0.287852	-0.12746	0.32919	0.494015	0.0360573
YBR267W	REI1	II	2	REI1						-0.205803	-0.35363	-0.0300298	0.012693	-0.0168527						-0.173577	-0.14983	0.342996	0.388366	0.270347
YOR217W	RFC1	XV	15	RFC1	0.252419	0.106589	0.119738	0.118967	0.1678	0.0984526	0.0207493	0.0493711	0.120822	0.200327	0.262176	0.24032	0.0260997	-0.0316157	0.0874845	0.386504	0.387264	-0.231381	-0.317105	-0.0170102
YLR073C	RFU1	XII	12	RFU1	0.5862	0.674356	0.0930677	0.391743	0.247244	-0.61789	-0.391794	-0.174522	-0.0981146	-0.137019	-0.359312	0.0207538	0.298863	0.706519	0.887607	-0.393468	-0.169244	-0.106759	-0.539087	-0.381403
YNL163C	RIA1	XIV	14	RIA1	0.104192	0.263162	-0.357749	-0.125228	-0.0945926	-0.0112409	-0.0405541	-0.148809	-0.0845585	0.00342443	0.440099	0.54087	0.00223764	0.0182051	0	0.0136446	0.0946427	-0.222486	-0.13174	0.130917
YHR197W	RIX1	VIII	8	RIX1	0.0554792	0.120289						0.373729	0.254704	0.370456	0.892556	0.844359						-0.0267154	-0.0841337	-0.047238
YLL034C	RIX7	XII	12	RIX7	0.587452	0.473892	0.0465133	0.0377549	0.108882	0.0404382	-0.0440437	0.072017	0.0744653	0.107808	0.633067	0.663299	0.4515	0.47587	0.453054	0.318146	0.293891	0.053352	0.222492	0.256636
YOR095C	RKI1	XV	15	RKI1	0.0433862	-0.0661459	0.0168041	0.149642	0.245069	-0.250195	-0.345563	0.117901	0.258434	0.319141	-0.12219	0.154145	0.298666	0.473147	0.435869	-0.0780903	0.0449635	-0.00203171	0.0739273	0.177946
YBR030W	RKM3	II	2	RKM3						-0.344836	-0.34912	-0.00154823	-0.137382	-0.0716084						0.0464245	0.139119	0.197177	0.0176957	0.33293
YDR091C	RLI1	IV	4	RLI1	-0.00776143	0.0475246	-0.278764	-0.18989	-0.156203	-0.525697	-0.428043	-0.148045	-0.242798	-0.188654	0.525477	0.456269	0.26209	0.517053	0.547612	-0.191058	-0.133776	0.223729	0.177126	0.284919
YLR009W	RLP24	XII	12	RLP24	0.579381	0.63757	0.539698	0.64348	0.698779	-0.0424946	-0.0406042	0.625753	0.560776	0.472862	0.633514	0.567283	0.385702	0.631499	0.660322	-0.564632	-0.336819	0.341208	0.588301	0.134186
YNL002C	RLP7	XIV	14	RLP7	0.402538	0.274138	0.429962	0.348175	0.50105	-0.30062	-0.318978	0.517132	0.343574	0.383895	0.85625	0.787573	0.0547841	0.376899	0.220522	-0.706787	-0.475852	-0.10103	0.249527	-0.240425
YDR465C	RMT2	IV	4	RMT2	0.58041	0.639888	0.354108	0.360516	0.301428	0.039757	-0.0920602	0.445273	0.519324	0.479124	0.554786	0.404244	0.477112	0.577449	0.690993	0.116916	0.0215214	0.421164	0.276714	0.727665
YMR235C	RNA1	XIII	13	RNA1	0.514855	0.523661	0.657676	0.552194	0.664913	-0.0419136	-0.087096				0.249383	0.0799706	0.592678	0.754885	0.515958	-0.189056	-0.122323
YMR234W	RNH1	XIII	13	RNH1	-0.45828	-0.480257	0.941443	0.558747	0.771918	-0.0869745	-0.07713				-0.0059968	-0.87139	0.538257	0.337519	0.171015	-0.0912238	0.191957
YER070W	RNR1	V	5	RNR1	0.0175795	0.115871	-0.42594	-0.247244	-0.23663	0.111036	0.185461	-0.453545	0.00130152	0.0824176	0.0275756	0.0471971	-0.224887	-0.159758	-0.137725	0.000573575	-0.0836733	-0.306688	-0.314086	0.21429
YMR239C	RNT1	XIII	13	RNT1	-0.114142	-0.140146	0.620271	0.662363	0.73996	-0.358817	-0.400857				0.405039	0.260061	0.558604	0.316549	0.150626	-0.415588	-0.0578398
YGL171W	ROK1	VII	7	ROK1	-0.0288379	0.0489909	-0.207558	-0.0189333	-0.0563573	-0.161922	-0.145127	-0.00493514	-0.0553073	-0.0270344	0.462321	0.530898	-0.0640281	-0.147084	0.229433	-0.0608147	-0.000232498	0.256685	0.177469	-0.0146204
YJR063W	RPA12	X	10	RPA12	0.389026	0.502952	-0.161602	0.158541	-0.0282605	-0.224606	-0.275142	-0.374132	-0.23323	-0.51652	-0.294739	0.0604578	0.368965	1.08181	1.41609	0.319782	0.152162	0.566685	0.0564754	0.683024
YPR010C	RPA135	XVI	16	RPA135	0.418391	0.29066	-0.721518	-0.453635	-0.435592	-0.237411	-0.208142	-0.548805	-0.816966	-0.698592	0.842516	0.64755	0.302484	0.294314	0.392596	-0.0468883	0.0345898	0.110786	-0.00422325	0.185153
YJL148W	RPA34	X	10	RPA34	0.311953	0.252686	0.813658	0.765476	0.842933	-0.276863	-0.272632	0.856444	0.785972	0.835566	0.69323	0.600362	0.515066	0.447889	0.182591	-0.595392	-0.351046	-0.189585	0.40739	0.0430343
YNL248C	RPA49	XIV	14	RPA49	0.431753	0.329578	0.368577	0.399104	0.461576	-0.112302	-0.0931001	0.399463	0.310943	0.345736	0.643096	0.380673	0.424652	0.601153	0.529031	-0.0955159	-0.0765196	0.207694	0.346848	0.341308
YOR210W	RPB10	XV	15	RPB10	0.297337	0.277997	0.538034	0.612117	0.652659	0.147737	0.0380238	0.174697	0.195265	0.244759	0.293577	-0.199919	0.0919673	0.470689	0.22538	-0.757908	-0.683304	-0.351176	-0.0835112	-0.274565
YIL021W	RPB3	IX	9	RPB3	-0.0335338	-0.0110178	0.222036	0.390503	0.350671	0.13243	0.0689797	0.0966275	0.287523	0.287647	0.261629	0.393883	0.209461	-0.00946766	0.184106	-0.169385	-0.153119	-0.0504163	-0.118181	0.0972587
YBR154C	RPB5	II	2	RPB5						-0.175585	-0.151045	0.673702	0.57484	0.633782						-0.279936	-0.137363	0.0995559	0.364652	0.369804
YOR224C	RPB8	XV	15	RPB8	0.413198	0.504897	0.445288	0.60707	0.535477	0.118912	0.0664091	0.275749	0.29209	0.191515	0.572959	0.582509	0.537444	0.774758	0.561001	-0.0789036	-0.193912	-0.0189562	-0.0242122	0.280727
YGL070C	RPB9	VII	7	RPB9	-0.0614274	-0.391108	-0.0363407	-0.115759	0.0656075	0.00953328	-0.100552	-0.270205	-0.154004	-0.124708	0.341022	0.187504	0.244607	0.647651	0.530199	-0.455953	-0.327815	0.145459	0.286912	0.361017
YNL113W	RPC19	XIV	14	RPC19	0.517333	0.462841	0.470694	0.570795	0.543422	0.135889	0.176008	0.42628	0.36253	0.143646	0.365915	0.390793	0.453022	0.697247	0.566736	-0.247992	-0.154023	0.103481	0.283485	0.0460695
YKL144C	RPC25	XI	11	RPC25	0.226513	-0.109068	0.442962			0.0855409	0.0728221	0.130305	0.0728767	0.00268289	0.237929	0.117963	0.53493			0.000818584	0.0638269	0.102087	0.207014	0.0980414
YNL151C	RPC31	XIV	14	RPC31	0.80659	0.665944	0.629701	0.633432	0.606264	0.490202	0.324004	0.279471	0.319016	0.306103	0.791527	0.417587	0.445835	0.540558	0.669051	0.423586	0.321863	0.341415	0.136353	0.466885
YNR003C	RPC34	XIV	14	RPC34	0.156169	0.145874	0.206521	0.252682	0.152214	-0.0781243	-0.0530614	0.277591	0.420958	0.441854	0.355669	0.0646468	0.142095	0.202166	0.112934	-0.0540658	-0.258353	0.232853	0.107412	0.347615
YKR025W	RPC37	XI	11	RPC37	0.744084	0.687854	0.730645			0.295895	0.0790279	0.235891	0.328471	0.323226	0.269638	0.11411	1.05937			0.0426354	0.0851441	-0.0200006	0.430255	0.356903
YPR110C	RPC40	XVI	16	RPC40	0.343708	0.19906	0.28292	0.172812	0.228424	-0.156674	-0.134432	0.150519	0.018335	0.0794226	0.790759	0.620039	0.430063	0.536348	0.458783	0.0505921	0.0224976	0.260523	0.256941	0.324722
YDL150W	RPC53	IV	4	RPC53	0.524873	0.627581	0.36765	0.445182	0.434231	0.0252341	-0.0765634	0.231838	0.362188	0.29142	-0.171592	-0.19799	0.399155	0.471361	0.796148	-0.0942902	0.013158	0.297884	0.356642	0.414438
YPR190C	RPC82	XVI	16	RPC82	0.138532	0.113971	0.202201	0.233984	0.321874	-0.0843895	-0.113149	0.288305	0.0531034	0.0771297	0.561993	0.482247	0.391564	0.371112	0.489274	0.139566	0.203269	0.0706373	0.0994211	-0.0154882
YHR088W	RPF1	VIII	8	RPF1	0.213152	0.465575						0.934327	0.723607	0.676087	0.256307	0.211402						0.10666	0.406375	-0.348362
YKR081C	RPF2	XI	11	RPF2	0.512348	0.436823	0.600876			-0.100184	-0.146965	0.38246	0.265242	0.271988	0.674165	0.434312	0.647239			-0.351275	-0.204878	0.241755	0.366483	0.154153
YBR079C	RPG1	II	2	RPG1						-0.0906039	0.00177915	-0.00890617	0.0625465	0.101794						0.0858718	0.133637	0.369074	0.385088	0.768831
YLR075W	RPL10	XII	12	RPL10	0.834034	0.735239	0.122301	0.0903024	0.0596264	0.00370078	0.0756551	-0.168647	0.0692122	0.0312721	0.368673	0.134423	0.529723	0.642668	0.66604	-0.0884645	-0.0275084	0.482692	0.517668	0.648916
YPR102C	RPL11A	XVI	16	RPL11A	0.746486	0.812734	0.296592	0.396409	0.346037	0.13271	0.111038	-0.0755495	0.360764	0.263627	0.302658	0.402424	0.527795	0.936187	0.927732	0.114778	0.251313	0.356033	0.320018	0.735913
YGR085C	RPL11B	VII	7	RPL11B	0.794748	0.940048	0.21171	0.387964	0.274327	0.193103	0.188892	-0.185333	0.271642	0.107806	0.343623	0.465557	0.525842	1.04581	1.02603	0.238588	0.306462	0.354075	0.273926	0.760789
YEL054C	RPL12A	V	5	RPL12A	0.786741	0.804063	0.246933	0.437943	0.405187	0.0938513	0.105205	-0.203108	0.185749	0.0909848	0.319972	0.159345	0.678354	1.16989	1.21888	0.314616	0.281735	0.375585	0.28543	0.89796
YDR418W	RPL12B	IV	4	RPL12B	0.76593	0.747749	0.159562	0.209863	0.191931	0.134607	0.183472	-0.365463	0.0776347	-0.0429604	-0.165518	-0.306158	0.62436	1.15848	0.996239	0.11733	0.127874	0.271237	0.336451	0.832204
YDL082W	RPL13A	IV	4	RPL13A
YMR142C	RPL13B	XIII	13	RPL13B
YKL006W	RPL14A	XI	11	RPL14A
YHL001W	RPL14B	VIII	8	RPL14B
YLR029C	RPL15A	XII	12	RPL15A	0.878189	0.786369	0.306284	0.419138	0.384925	0.264245	0.188411	-0.14002	0.313856	0.286785	0.455209	0.655897	0.662061	0.975233	1.09131	0.0686671	0.22928	0.345384	0.319665	0.870723
YMR121C	RPL15B	XIII	13	RPL15B	0.668294	0.598028	0.202835	0.260935	0.175722	0.0949921	0.074492				0.472573	0.214805	0.619913	0.814606	0.896411	0.0796648	0.298799
YIL133C	RPL16A	IX	9	RPL16A
YNL069C	RPL16B	XIV	14	RPL16B
YKL180W	RPL17A	XI	11	RPL17A
YJL177W	RPL17B	X	10	RPL17B
YOL120C	RPL18A	XV	15	RPL18A
YNL301C	RPL18B	XIV	14	RPL18B
YBL027W	RPL19B	II	2	RPL19B
YPL220W	RPL1A	XVI	16	RPL1A	0.833813	0.794368	0.143708	0.30172	0.265566	-0.100793	-0.164847	-0.278835	0.149283	0.077784	0.42859	0.565456	0.50465	0.869781	0.493113	-0.110845	-0.182446	-0.0872914	0.201832	0.656377
YGL135W	RPL1B	VII	7	RPL1B	0.812447	0.716205	0.115401	0.308555	0.255958	-0.106926	-0.174495	-0.307686	0.12809	0.0447175	0.40557	0.554453	0.485669	0.917543	0.561377	-0.0449795	-0.119429	-0.0474493	0.152613	0.701972
YMR242C	RPL20A	XIII	13	RPL20A
YOR312C	RPL20B	XV	15	RPL20B
YBR191W	RPL21A	II	2	RPL21A
YPL079W	RPL21B	XVI	16	RPL21B
YLR061W	RPL22A	XII	12	RPL22A
YBL087C	RPL23A	II	2	RPL23A
YER117W	RPL23B	V	5	RPL23B
YGL031C	RPL24A	VII	7	RPL24A	0.50718	0.616964	0.413555	0.384652	0.423728	0.143642	0.227764	0.0570366	0.382125	0.28795	0.418884	0.452535	0.437759	0.697578	0.590058	-0.229172	-0.0111808	0.143141	0.334608	0.411209
YGR148C	RPL24B	VII	7	RPL24B	0.559686	0.559319	0.446317	0.407589	0.458395	0.141693	0.246993	-0.0725207	0.332016	0.246424	0.415389	0.390792	0.487252	0.923228	0.708564	-0.0160412	0.149876	0.141913	0.326458	0.410923
YOL127W	RPL25	XV	15	RPL25
YLR344W	RPL26A	XII	12	RPL26A
YGR034W	RPL26B	VII	7	RPL26B
YHR010W	RPL27A	VIII	8	RPL27A
YDR471W	RPL27B	IV	4	RPL27B
YGL103W	RPL28	VII	7	RPL28
YIL018W	RPL2B	IX	9	RPL2B
YOR063W	RPL3	XV	15	RPL3	0.810908	0.704617	0.152479	0.216777	0.207504	0.0812963	0.0472391	-0.311333	0.124843	0.114905	0.467033	0.608258	0.692753	0.892194	0.87386	0.214297	0.320673	0.248251	0.16606	0.874594
YGL030W	RPL30	VII	7	RPL30
YDL075W	RPL31A	IV	4	RPL31A
YBL092W	RPL32	II	2	RPL32						0.0425987	0.0610508	0.201478	0.648573	0.600208						-0.629133	-0.27825	0.0194549	0.402276	0.386798
YPL143W	RPL33A	XVI	16	RPL33A
YOR234C	RPL33B	XV	15	RPL33B
YIL052C	RPL34B	IX	9	RPL34B
YDL191W	RPL35A	IV	4	RPL35A
YDL136W	RPL35B	IV	4	RPL35B
YMR194W	RPL36A	XIII	13	RPL36A
YLR185W	RPL37A	XII	12	RPL37A
YDR500C	RPL37B	IV	4	RPL37B
YLR325C	RPL38	XII	12	RPL38	0.686906	0.471026	0.143563	0.290939	0.250979	-0.106759	-0.165406	-0.17594	0.183893	-0.0116462	0.233916	-0.104972	-0.00503559	0.608257	0.856938	-0.0874127	0.0694608	0.435846	-0.0864067	0.5048
YJL189W	RPL39	X	10	RPL39
YIL148W	RPL40A	IX	9	RPL40A
YKR094C	RPL40B	XI	11	RPL40B
YNL162W	RPL42A	XIV	14	RPL42A
YHR141C	RPL42B	VIII	8	RPL42B
YPR043W	RPL43A	XVI	16	RPL43A
YBR031W	RPL4A	II	2	RPL4A						0.188704	0.283628	-1.04935	-0.695676	-0.738878						0.242244	0.288276	0.329016	0.332127	0.966115
YDR012W	RPL4B	IV	4	RPL4B	0.729336	0.787277	-0.396174	-0.186432	-0.316626	0.275142	0.357616	-0.992916	-0.596857	-0.625905	0.105167	0.00926577	0.693637	1.02241	0.911411	0.195424	0.26671	0.278575	0.325211	0.885131
YML073C	RPL6A	XIII	13	RPL6A
YLR448W	RPL6B	XII	12	RPL6B
YGL076C	RPL7A	VII	7	RPL7A
YPL198W	RPL7B	XVI	16	RPL7B
YHL033C	RPL8A	VIII	8	RPL8A	0.296972	0.536706						-0.414184	0.320361	0.223767	0.127631	0.332103						-0.160976	-0.0802438	0.515972
YLL045C	RPL8B	XII	12	RPL8B	0.915883	0.916944	0.27973	0.473039	0.419328	0.118245	0.152287	-0.177758	0.30918	0.235228	0.461579	0.449804	0.595734	0.814841	0.750506	-0.173055	-0.0848481	0.210234	0.223759	0.665823
YGL147C	RPL9A	VII	7	RPL9A	0.849595	0.770027	0.374932	0.445107	0.423606	-0.047698	-0.0504936	-0.195513	0.311501	0.288156	0.386112	0.398454	0.593386	0.790007	0.709216	-0.138281	-0.00431688	0.0854228	0.129959	0.622005
YNL067W	RPL9B	XIV	14	RPL9B	0.415847	0.541356	0.242171	0.422649	0.362876	0.0614332	-0.058166	-0.293071	0.372504	0.35854	0.533641	0.595905	0.417666	0.646581	0.397612	-0.260762	-0.188757	-0.195924	0.0844099	0.396182
YPR187W	RPO26	XVI	16	RPO26
YLR340W	RPP0	XII	12	RPP0	0.709675	0.751927	0.0727145	0.083525	0.0860242	0.134715	0.185307	-0.560034	-0.131317	-0.133585	0.399115	0.312563	0.734466	0.978397	0.758123	0.0471132	-0.0376441	0.00280242	0.157783	0.844036
YDL081C	RPP1A	IV	4	RPP1A	0.802766	0.593607	0.219509	0.164196	0.392682	0.066014	-0.0631223	-0.105999	-0.0155169	0.0442092	-0.217668	-0.12331	0.568223	0.907854	0.481895	-0.462603	-0.461194	-0.473742	0.513089	0.476895
YOL039W	RPP2A	XV	15	RPP2A	0.883903	1.01213	0.322296	0.434023	0.546889	0.0642996	-0.00567275	-0.17139	0.207067	0.213419	-0.228941	-0.601349	0.44589	0.864603	0.460654	-0.497754	-0.542378	-0.254175	0.432001	0.555912
YDR382W	RPP2B	IV	4	RPP2B	0.76931	0.473556	0.180378	0.276959	0.314903	0.0274085	-0.0806258	0.0246776	0.0736062	0.0979849	-0.435886	-0.76839	0.40668	0.708229	-0.000650302	-0.507489	-0.783035	-0.722963	0.267468	0.491318
YGR214W	RPS0A	VII	7	RPS0A
YLR048W	RPS0B	XII	12	RPS0B
YOR293W	RPS10A	XV	15	RPS10A
YMR230W	RPS10B	XIII	13	RPS10B
YDR025W	RPS11A	IV	4	RPS11A
YBR048W	RPS11B	II	2	RPS11B
YOR369C	RPS12	XV	15	RPS12	0.805557	0.729294	0.212186	0.349336	0.361738	0.250502	0.110802	-0.136237	0.170194	0.145708	0.0692436	-0.0739927	0.494977	0.766134	0.580328	-0.347167	-0.35323	-0.224875	0.363921	0.383688
YDR064W	RPS13	IV	4	RPS13
YCR031C	RPS14A	III	3	RPS14A
YJL191W	RPS14B	X	10	RPS14B
YOL040C	RPS15	XV	15	RPS15	0.514452	0.688478	0.400429	0.396275	0.446378	0.0874829	0.128568	-0.111998	0.344923	0.281255	0.0629441	-0.0271224	0.639838	0.870366	0.676145	-0.127029	0.00191897	0.00167075	0.351827	0.599284
YMR143W	RPS16A	XIII	13	RPS16A
YDL083C	RPS16B	IV	4	RPS16B
YML024W	RPS17A	XIII	13	RPS17A
YDR447C	RPS17B	IV	4	RPS17B
YDR450W	RPS18A	IV	4	RPS18A
YML026C	RPS18B	XIII	13	RPS18B
YOL121C	RPS19A	XV	15	RPS19A
YNL302C	RPS19B	XIV	14	RPS19B
YLR441C	RPS1A	XII	12	RPS1A	0.514289	0.464326	0.271102	0.340375	0.375249	-0.0905271	-0.0565644	-0.0132464	0.271781	0.196167	0.801376	0.568329	0.345794	0.561864	0.516354	-0.162422	-0.0400268	0.167834	0.092844	0.471628
YML063W	RPS1B	XIII	13	RPS1B	0.603597	0.513493	0.174417	0.151387	0.154677	0.0772164	0.10588				0.414341	0.302726	0.475798	0.636716	0.56162	-0.0584748	0.00193324
YGL123W	RPS2	VII	7	RPS2	0.806269	0.722823	0.244477	0.340629	0.299287	0.0287804	0.00617073	-0.283899	0.285436	0.193923	0.225152	0.311629	0.639422	0.866371	0.864352	0.0718535	0.230066	0.219936	0.10738	0.681991
YKR057W	RPS21A	XI	11	RPS21A
YJL136C	RPS21B	X	10	RPS21B
YJL190C	RPS22A	X	10	RPS22A	0.580977	0.536036	0.316432	0.441321	0.447801	0.153688	0.13638	-0.209048	0.205477	0.196068	0.891228	0.974474	0.541925	0.779497	0.420493	-0.482117	-0.23198	-0.204666	0.154473	0.404246
YLR367W	RPS22B	XII	12	RPS22B
YGR118W	RPS23A	VII	7	RPS23A
YPR132W	RPS23B	XVI	16	RPS23B
YER074W	RPS24A	V	5	RPS24A
YGR027C	RPS25A	VII	7	RPS25A	0.740999	0.709981	0.120171	0.1976	0.161154	0.180058	0.164138	-0.234321	0.149965	0.041663	0.0504147	-0.0681909	0.128324	0.614132	0.587822	-0.0988986	0.019529	0.29839	0.0619155	0.57673
YLR333C	RPS25B	XII	12	RPS25B	0.683022	0.549513	0.195976	0.146814	0.229108	0.0176298	-0.00329135	-0.176643	0.213522	0.190501	-0.202372	-0.35559	0.370684	0.531902	0.154398	-0.486555	-0.209343	-0.199654	0.259392	0.267584
YGL189C	RPS26A	VII	7	RPS26A	0.759255	0.671218	0.231422	0.474267	0.32517	0.0318139	0.112757	-0.0106935	0.328611	0.107641	0.126276	-0.0891674	0.308308	0.31902	0.291119	-0.195704	-0.102894	-0.112188	0.0254697	0.260147
YER131W	RPS26B	V	5	RPS26B	0.843232	0.97735	0.35452	0.527887	0.405881	0.323438	0.36882	-0.0236634	0.455747	0.248619	0.285921	0.0240497	0.459921	0.621586	0.667528	0.212375	0.340841	0.170763	0.0569583	0.582541
YKL156W	RPS27A	XI	11	RPS27A
YHR021C	RPS27B	VIII	8	RPS27B
YOR167C	RPS28A	XV	15	RPS28A	0.806733	0.724853	0.0148708	0.202335	0.201427	0.146853	0.123679	-0.314044	0.00586041	-0.211469	0.121204	-0.0619284	0.344391	1.19714	1.44424	0.43703	0.335132	0.751397	0.241094	0.992343
YLR264W	RPS28B	XII	12	RPS28B	0.904758	0.985727	0.00735284	0.260779	0.203855	0.351748	0.214355	-0.355563	0.0441519	0.0140805	0.036743	-0.514658	0.189897	1.0636	1.14189	0.493847	0.254202	0.408404	0.212747	1.04311
YLR388W	RPS29A	XII	12	RPS29A	0.807512	0.634787	0.0630169	0.227432	0.00430996	0.0870119	0.0787236	-0.120717	0.201582	-0.0334824	0.326144	0.194932	0.211054	0.444876	0.346036	-0.295158	-0.288653	-0.121056	-0.356612	0.458895
YDL061C	RPS29B	IV	4	RPS29B	0.531961	0.625674	0.0180893	0.187984	0.0745476	0.515584	0.560475	-0.270735	0.0382474	-0.235799	-0.47606	-0.671904	0.35445	0.698853	0.396679	-0.159246	-0.205471	-0.083814	-0.130382	0.468656
YNL178W	RPS3	XIV	14	RPS3	0.66163	0.633624	0.205369	0.29081	0.275205	0.105115	0.0609221	-0.227443	0.216292	0.172335	0.417508	0.154408	0.510553	0.897393	0.884351	0.127075	0.283487	0.348092	0.246705	0.841235
YOR182C	RPS30B	XV	15	RPS30B
YLR167W	RPS31	XII	12	RPS31	0.841334	0.75604	0.292765	0.369615	0.35898	0.175691	0.142587	-0.233562	0.276693	0.182069	0.280767	0.515009	0.53902	1.05393	1.01616	-0.0173289	0.0911634	0.263119	0.244846	0.718314
YJR145C	RPS4A	X	10	RPS4A
YHR203C	RPS4B	VIII	8	RPS4B
YJR123W	RPS5	X	10	RPS5	0.706149	0.766925	0.249106	0.369622	0.297957	0.147924	0.106551	-0.250361	0.242045	0.143895	0.493528	0.464094	0.597746	0.707839	0.521815	-0.241816	-0.200899	-0.144759	0.0720266	0.516211
YPL090C	RPS6A	XVI	16	RPS6A
YBR181C	RPS6B	II	2	RPS6B
YOR096W	RPS7A	XV	15	RPS7A
YNL096C	RPS7B	XIV	14	RPS7B
YBL072C	RPS8A	II	2	RPS8A						0.11868	0.152634	-0.166021	0.277613	0.151322						-0.088261	0.00461433	0.171656	0.355221	0.68171
YER102W	RPS8B	V	5	RPS8B	1.20842	1.14248	0.69881	0.76003	0.73741	0.0919544	0.0939686	-0.138247	0.251408	0.128703	0.925364	0.880373	1.16016	1.42365	1.32108	-0.057822	0.046123	0.222994	0.338026	0.705266
YPL081W	RPS9A	XVI	16	RPS9A
YBR189W	RPS9B	II	2	RPS9B
YMR131C	RRB1	XIII	13	RRB1	0.287381	0.405475	0.547259	0.482792	0.528469	-0.0283095	-0.0857109				0.677062	0.549709	0.602645	0.571686	0.639835	-0.0424854	0.0762478
YML043C	RRN11	XIII	13	RRN11	0.270015	0.109942	0.407411	0.395489	0.497213	-0.129697	-0.202003				-0.289086	-0.7909	-0.422421	-0.434193	-0.467779	-0.746809	-0.851452
YDR087C	RRP1	IV	4	RRP1	0.393691	0.48236	0.47269	0.484191	0.543743	-0.133899	-0.244306	0.451101	0.467361	0.486571	0.437953	0.507121	0.352072	0.457972	0.352657	-0.432137	-0.35319	0.173291	0.404796	0.220268
YKL082C	RRP14	XI	11	RRP14	0.477737	0.413597	0.871408			0.123859	-0.125153	0.740196	0.662083	0.593465	0.0729137	-0.113591	0.807629			-0.101615	0.069996	0.168436	0.590219	0.117932
YPR143W	RRP15	XVI	16	RRP15	0.55655	0.533283	1.08096	1.03424	1.06613	0.264618	0.307013	0.956001	0.862993	0.812528	-0.109404	-0.0570892	0.727139	0.702852	0.885634	-0.00797683	0.17218	0.293314	0.62691	0.207438
YDR412W	RRP17	IV	4	RRP17	0.323585	0.209796	0.725102	0.824222	0.819253	0.262131	0.0707461	0.669389	0.716479	0.637746	0.48378	0.503934	0.485178	0.874112	0.824064	0.323717	0.306142	0.526273	0.568195	0.639872
YHR065C	RRP3	VIII	8	RRP3	0.0331599	0.0260705						0.43538	0.485318	0.507924	0.138393	0.254141						-0.18845	0.204663	-0.0245811
YOR287C	RRP36	XV	15	RRP36	0.183136	0.191678	0.371418	0.486078	0.431729	-0.133699	-0.218294	0.543095	0.295387	0.17431	0.113696	0.0665881	0.345513	0.476353	0.439532	-0.20127	-0.28665	0.0770257	0.235361	-0.125707
YDL111C	RRP42	IV	4	RRP42	0.402528	0.482216	0.226826	0.440474	0.349359	-0.271324	-0.28488	0.120942	0.256527	0.0931317	0.394433	0.46846	0.489068	0.656632	0.702799	0.000756066	-0.0950208	0.0799932	-0.253885	0.330954
YCR035C	RRP43	III	3	RRP43	0.243427	0.156603	0.422579	0.337835	0.374176	0.0616161	0.0441041	0.382536	0.305162	0.34152	0.55902	0.609549	0.435403	0.483114	0.489721	0.158616	0.136873	0.149615	0.486187	0.299525
YDR280W	RRP45	IV	4	RRP45	0.33089	0.430968	0.074102	0.155359	0.110738	0.0094454	-0.140039	0.0669071	0.13096	0.0764672	0.356155	0.134559	0.0868775	0.208579	0.405422	0.0415032	-0.0558948	0.325759	0.104279	0.321048
YMR229C	RRP5	XIII	13	RRP5	0.453753	0.366408	0.0172963	-0.0907709	0.0151897	-0.0798641	0.0203623				0.780544	0.697465	0.407085	0.122288	0.189465	0.0973577	0.212912
YOR001W	RRP6	XV	15	RRP6	0.278357	0.137832	-0.139188	-0.10847	-0.0246917	-0.452434	-0.407566	0.260831	-0.0380401	0.039344	0.896589	0.686092	0.215836	0.207752	0.220167	-0.129461	-0.0379384	0.300315	0.124566	0.252462
YCL031C	RRP7	III	3	RRP7	0.168952	0.170692	0.752623	0.739346	0.8941	-0.367895	-0.294256	0.644636	0.558428	0.633338	0.793448	0.777703	0.617022	0.286355	0.206652	-0.33347	-0.234112	-0.188108	-0.0132372	-0.0515552
YDR083W	RRP8	IV	4	RRP8	0.271077	0.0545896	0.67386	0.577202	0.697633	-0.15963	-0.115073	1.0324	0.65851	0.738435	0.543289	0.348153	0.388802	0.353472	0.577195	-0.181626	0.0282719	0.328352	0.45132	0.530767
YPR137W	RRP9	XVI	16	RRP9	0.270098	0.554208	0.15929	0.327042	0.335955	0.0228814	-0.0160686	0.0795153	-0.023405	0.0698806	0.290168	0.61107	0.598076	0.759946	0.649111	-0.073145	-0.0431121	0.123663	0.326145	0.0404214
YOR294W	RRS1	XV	15	RRS1	0.826895	0.761983	0.594661	0.733983	0.801894	-0.0107047	0.0244398	0.344241	0.329497	0.348858	0.415927	0.147225	0.694999	0.868831	0.776136	-0.347041	-0.357526	0.236924	0.409036	0.113109
YIL127C	RRT14	IX	9	RRT14	0.327862	0.465834	0.754548	0.620143	0.649815	-0.272805	-0.314629	0.779572	0.752949	0.637263	0.875359	0.791575	0.510441	0.479958	0.663706	-0.0190994	-0.0739277	0.431412	0.395286	0.296385
YBR246W	RRT2	II	2	RRT2						0.126448	0.081677	-0.0160409	0.199914	0.106243						0.776718	0.568144	0.0996166	-0.316973	0.596274
YLR221C	RSA3	XII	12	RSA3	0.482483	0.203477	0.672759	0.667524	0.731077	0.0348669	0.108981	0.677785	0.528953	0.606144	-0.0320921	-0.073024	0.072564	0.0909709	0.00146541	-0.443769	-0.300254	-0.13928	0.266277	-0.140896
YCR072C	RSA4	III	3	RSA4	0.426712	0.255325	-0.310207	-0.0381769	-0.0825236	-0.455119	-0.509523	-0.0452254	-0.252	-0.24918	0.186288	0.124037	0.231808	0.514516	0.787794	-0.0248325	-0.0126657	0.678119	0.350132	0.13633
YGR152C	RSR1	VII	7	RSR1	0.430035	0.487195	0.730709	0.769693	0.751394	0.290977	0.208744	0.364936	0.793728	0.830075	0.80072	0.948038	0.141909	0.258369	0.242042	-0.0628779	-0.0986481	-0.0703445	0.176954	0.643153
YDR233C	RTN1	IV	4	RTN1	0.0125667	0.157866	-0.741146	-0.859406	-0.877145	-0.101452	0.188795	-0.915668	-0.872229	-0.797855	0.665452	0.336254	-1.49587	-1.97815	-2.16671	-0.643324	-0.53549	-2.10928	-1.89351	-1.76345
YPL183C	RTT10	XVI	16	RTT10	-0.0444667	-0.331664	-0.249414	0.0429479	0.0979529	-0.417293	-0.4218	0.155794	0.142028	0.236158	0.599527	0.502068	0.19743	0.42487	0.624802	0.161953	0.213358	0.197216	-0.081199	0.124319
YDR190C	RVB1	IV	4	RVB1	0.395351	0.324118	0.158842	0.123765	0.179454	-0.0405989	-0.116279	0.182115	0.207653	0.200822	0.0768941	0.0843395	0.251409	0.301567	0.366782	-0.0518035	0.0237143	0.411477	0.160786	0.403635
YPL235W	RVB2	XVI	16	RVB2	0.188074	0.351626	0.269028	0.198581	0.252316	-0.0701697	-0.147834	0.225175	0.252616	0.312006	0.626853	0.508862	0.349541	0.345431	0.141801	-0.310342	-0.296801	-0.0533016	0.0134862	0.137359
YER043C	SAH1	V	5	SAH1	0.550034	0.571775	-0.311648	-0.274356	-0.268362	0.234024	0.270938	-0.67914	-0.270077	-0.277216	0.379485	0.462903	0.382254	0.632566	0.481042	-0.0261492	0.0228134	-0.00781749	0.247585	0.643207
YPL273W	SAM4	XVI	16	SAM4	-0.0693486	-0.340534	-0.177522	-0.341575	-0.243157	-0.405986	-0.368575	0.713315	0.319757	0.348787	-0.0036027	0.15967	0.0895402	0.149586	0.108345	-0.455578	-0.376645	0.99899	1.03982	0.754378
YDL153C	SAS10	IV	4	SAS10	0.313475	0.389494	0.265936	0.336877	0.393446	0.0536447	-0.226946	0.603004	0.484378	0.423312	0.421151	0.256956	0.241174	0.326888	0.415857	0.0981622	0.193551	0.453686	0.551486	0.451349
YJL080C	SCP160	X	10	SCP160	0.29292	0.47656	-0.683651	-0.685584	-0.744066	0.310615	0.449601	-1.06681	-0.92812	-0.855162	0.288624	0.406956	0.274922	0.111833	0.156123	0.175128	0.247472	-0.377765	-0.365769	0.124715
YGR245C	SDA1	VII	7	SDA1	0.876459	0.759009	-0.0614513	-0.0415812	0.00315852	0.0726353	0.00868946	-0.0723704	-0.245433	-0.166047	0.362569	0.14815	0.440041	0.123289	0.48834	0.246564	0.380328	0.320095	0.100714	0.195811
YMR079W	SEC14	XIII	13	SEC14
YFL045C	SEC53	VI	6	SEC53	0.422569	0.370335	0.271336	0.246878	0.352359	-0.0261335	-0.0357986	-0.0766455	0.274068	0.3221	0.19436	0.0739398	0.399027	0.656589	0.270734	-0.386442	-0.350312	-0.232426	0.38981	0.511997
YDR023W	SES1	IV	4	SES1	0.289894	0.268691	0.49982	0.240497	0.389504	0.0148804	0.0791145	0.252343	0.304944	0.395862	0.433185	0.509682	0.415902	0.474365	0.180697	-0.274843	-0.186016	-0.0841914	0.356984	0.268183
YOR021C	SFM1	XV	15	SFM1	0.571019	0.439278	0.196361	0.142327	0.106909	0.0265916	-0.073727	0.00816746	0.0727127	0.0403935	0.581116	0.387257	0.46913	0.797498	0.628244	0.076935	0.132743	0.541764	0.611111	0.563512
YLR336C	SGD1	XII	12	SGD1	-0.104527	-0.150415	0.0620151	0.0982382	0.271444	-0.324831	-0.390371	0.167606	0.0596734	0.204175	0.173285	0.0873872	-0.394561	-0.0631888	0.0280144	-0.260767	-0.159541	-0.164918	-0.0608885	-0.460369
YKR043C	SHB17	XI	11	SHB17	1.03469	0.907906	-0.192362			0.473203	0.262562	-0.641861	-0.51094	-0.62681	0.165757	0.0360092	0.79644			0.709867	0.649824	0.995616	0.49571	0.993322
YER118C	SHO1	V	5	SHO1	-0.0307958	0.072483	-0.618926	-0.424196	-0.645398	0.372576	0.421069	-0.877205	-0.648446	-0.620291	0.164165	0.152014	-1.50129	-1.67308	-1.74463	0.0675857	-0.0412698	-1.68462	-2.12876	-1.62315
YIL104C	SHQ1	IX	9	SHQ1	0.165214	0.157462	0.271165	0.307235	0.364812	-0.195875	-0.108552	0.363053	0.384638	0.361096	0.873413	0.509214	0.250953	0.112147	0.349942	0.303933	0.215515	0.206464	0.0564364	0.0117871
YGR195W	SKI6	VII	7	SKI6	-0.0224261	0.171637	0.0728311	0.0929137	0.14928	-0.442332	-0.500109	0.389259	0.200564	0.155829	-0.697315	-0.38473	-0.115864	-0.241031	-0.03153	-0.677472	-0.689407	0.163703	0.270488	0.0453342
YGL213C	SKI8	VII	7	SKI8	0.127291	0.0918961	0.232279	0.0933281	0.118263	0.296443	0.225319	0.0179172	0.312619	0.304151	0.638169	0.35625	0.262188	-0.00359153	-0.0403064	-0.0379037	-0.167934	-0.179052	-0.0841609	0.308795
YBR266C	SLM6	II	2	SLM6								0.216735		-0.459432
YGR081C	SLX9	VII	7	SLX9	0.0567686	-0.0444508	0.509302	0.662158	0.730521	-0.12275	-0.191031	0.834285	0.775367	0.762961	0.339051	0.331485	-0.02648	0.240626	0.267225	-0.379605	-0.149839	0.20527	0.327972	0.032612
YGR229C	SMI1	VII	7	SMI1	0.160661	0.10603	0.138675	0.135492	0.0612403	0.160474	0.22676	0.0324866	0.155103	0.129038	0.237929	0.141666	-0.154441	-0.21115	-0.0206304	0.110798	0.163081	-0.105024	-0.337825	0.07486
YEL026W	SNU13	V	5	SNU13	1.03866	1.07656	-0.146264	0.162007	-0.014636	0.0277459	0.221166	-0.473196	-0.186987	-0.316941	0.559383	0.178807	0.644758	1.24209	1.3978	0.379082	0.400971	0.765349	0.188092	0.927021
YLL011W	SOF1	XII	12	SOF1	0.508119	0.371753	0.302391	0.45519	0.483173	-0.230993	-0.304824	0.436367	0.337709	0.338401	0.787187	0.643363	0.36593	0.596062	0.647901	-0.247767	-0.215881	0.338968	0.28066	0.0709193
YCL054W	SPB1	III	3	SPB1	0.456536	0.522581	0.431764	0.504187	0.518271	0.092327	-0.025763	0.221615	0.0765121	0.148165	0.826316	0.777703	0.654278	0.676449	0.812907	0.313914	0.362382	-0.015447	0.0851512	0.0267564
YFL002C	SPB4	VI	6	SPB4	0.0180279	-0.237402	0.289495	0.331585	0.367696	-0.161226	-0.129733	0.44492	0.354778	0.396938	0.00517694	0.0090282	-0.177385	0.116642	0.0343756	-0.342714	-0.320237	0.102262	0.174095	-0.0463357
YLR146C	SPE4	XII	12	SPE4	0.78994	-0.0979666	0.312736	0.154244	0.25163	-0.173852	-0.258701	0.18948	0.268542	0.279471	0.57183	0.46846	0.273108	0.723009	0.659632	0.09526	0.0950519	0.357356	0.181228	0.80589
YIR012W	SQT1	IX	9	SQT1	0.823122	0.808523	0.287623	0.349219	0.365642	0.109608	0.002911	0.174977	0.151422	0.113233	0.343383	0.122284	0.738827	0.878402	0.987468	0.318668	0.283304	0.392938	0.333107	0.543473
YGL097W	SRM1	VII	7	SRM1	0.757442	0.596819	0.233811	0.22095	0.186048	0.352835	0.248089	-0.2098	-0.00198274	-0.0324422	0.386286	0.565105	0.76654	0.587009	0.705157	0.371958	0.362385	0.252548	0.200107	0.481759
YCL037C	SRO9	III	3	SRO9	0.380507	0.551945	-0.992552	-0.333676	-0.689877	0.156869	0.406391	-1.23086	-1.29758	-1.23047	0.0522989	0.160905	0.799727	0.602562	0.364957	-0.371762	-0.200889	-0.297872	-0.0116137	-0.128054
YKL154W	SRP102	XI	11	SRP102	0.0508279	0.154597	0.566654			0.173597	0.0968618	0.130667	0.314779	0.357257	0.548777	0.816258	-0.518612			-0.231622	0.00584394	-1.00129	-1.26306	-0.995516
YKL122C	SRP21	XI	11	SRP21	-0.0919966	-0.0830918	1.11754			-0.099462	0.169721	0.716661	0.748637	0.750865	0.656924	0.820488	0.390255			-0.415827	-0.494327	-0.332471	-0.245733	-0.226252
YKR092C	SRP40	XI	11	SRP40	0.5999	0.679281	0.0388221			0.137588	0.281498	-0.658986	-0.320826	-0.363924	0.549087	0.569028	0.561021			0.496307	0.555439	-0.221589	-0.316537	-0.202983
YNL209W	SSB2	XIV	14	SSB2	0.714842	0.66585	-0.277313	-0.125615	-0.195662	0.0306134	0.0965598	-0.641405	-0.240747	-0.263639	0.358798	0.168441	0.462117	0.871935	0.748126	0.0449885	0.0624667	0.143889	0.21886	0.773777
YHR066W	SSF1	VIII	8	SSF1	-0.037655	0.0757503						0.53685	0.405228	0.337005	0.199027	0.217267						0.116147	0.194326	-0.196831
YDR312W	SSF2	IV	4	SSF2	-0.0190525	-0.124379	0.736817	0.744096	0.82794	0.0503867	-0.00905146	0.619947	0.371788	0.411871	0.119803	0.00801967	0.477829	0.474466	0.696269	0.132311	0.184144	0.087546	0.217234	-0.169795
YBR283C	SSH1	II	2	SSH1						0.0338941	0.059838	-1.17581	-1.09332	-0.951701						-0.148279	-0.154193	-2.38675	-2.43809	-1.96672
YHR064C	SSZ1	VIII	8	SSZ1	0.672813	0.69083						-0.201451	0.0309454	0.0110048	0.679202	0.598891						0.0547614	-0.0279171	0.452835
YLR150W	STM1	XII	12	STM1	1.23479	1.06963	0.485771	0.627623	0.561757	0.513709	0.539687	-0.028361	0.517457	0.420151	0.50734	0.461767	0.790409	1.00032	1.05495	0.19365	0.318659	0.429977	0.431448	0.941689
YGL169W	SUA5	VII	7	SUA5	0.153516	-0.00444516	-0.192742	-0.0816337	-0.0511778	-0.113853	-0.104512	-0.0140586	-0.196651	-0.153442	0.3061	0.134415	-0.12162	-0.372885	-0.0251899	-0.285871	-0.193176	0.214613	-0.0479405	-0.217958
YDL084W	SUB2	IV	4	SUB2	0.611116	0.597879	0.493297	0.341613	0.37873	0.220084	0.231417	-0.0331832	0.195086	0.228244	0.797896	0.811595	0.740118	0.765222	0.830445	0.444502	0.432063	0.329173	0.00554284	0.589261
YJR007W	SUI2	X	10	SUI2	0.252671	0.351943	0.194811	0.114499	0.094528	-0.159653	-0.0467112	0.14197	0.239767	0.144298	0.760926	0.781406	0.334491	0.487857	0.46167	4.7308e-05	-0.0288727	0.376716	0.194125	0.522717
YPL237W	SUI3	XVI	16	SUI3	0.513757	0.639483	0.564237	0.467585	0.535211	0.133253	0.113734	0.303745	0.359785	0.376341	0.390088	0.329363	0.563394	0.754834	0.816291	-0.0254145	0.156607	0.272279	0.296114	0.45562
YNL066W	SUN4	XIV	14	SUN4	0.297739	0.424384	-1.77183	-1.65946	-1.72053	-0.0248861	0.110357	-2.27808	-1.93252	-1.95883	0.109253	0.159591	-1.46777	-1.62275	-1.72951	0.0892325	-0.0579679	-1.65652	-1.85246	-1.26545
YDR172W	SUP35	IV	4	SUP35	0.376998	0.396766	0.214307	0.292861	0.330374	0.0222714	0.000534019	0.223286	0.27225	0.278622	0.715614	0.56729	0.523736	0.5499	0.416342	-0.0750397	0.0560137	0.163821	0.331526	0.439604
YBR143C	SUP45	II	2	SUP45						-0.306457	-0.271096	0.240104	0.153991	0.228254						-0.171659	-0.179852	0.212361	0.227891	0.422432
YDR346C	SVF1	IV	4	SVF1	0.364083	0.466016	0.38175	0.297564	0.345354	0.0596255	0.0221933	0.209317	0.168736	0.204192	0.240171	0.365037	0.257721	0.0939726	0.0621808	-0.151607	-0.0407883	0.0733154	0.12461	-0.0658112
YDL063C	SYO1	IV	4	SYO1	-0.113835	-0.193437	-0.314242	-0.126536	-0.0468306	-0.640809	-0.556328	0.172877	-0.279954	-0.150469	0.628719	0.561569	-0.12595	-0.114158	-0.056016	-0.200389	-0.139575	-0.137437	-0.142077	-0.353112
YPR080W	TEF1	XVI	16	TEF1	1.40721	1.37708	0.533114	0.588686	0.538938	0.0160794	-0.0284797	-0.203611	0.0693093	0.0558942	0.88823	0.990569	1.09784	1.33273	1.32762	-0.0771696	0.0518427	0.347685	0.342548	0.783471
YBR118W	TEF2	II	2	TEF2						0.0405064	-0.00872931	-0.220842	0.0584218	0.0409836						-0.0767359	0.0511573	0.341533	0.346048	0.773529
YKL081W	TEF4	XI	11	TEF4
YHR025W	THR1	VIII	8	THR1	0.461785	0.54394						-1.1887	-1.46371	-1.57677	-0.193319	-0.126387						0.331676	0.36633	0.29132
YCR053W	THR4	III	3	THR4	0.310409	0.3396	-0.580817	-0.501988	-0.554899	-0.066141	0.101025	-0.370364	-0.670379	-0.624548	0.190129	0.205648	0.268941	0.341098	0.170362	-0.214746	-0.15321	0.113183	0.22257	0.173804
YIL078W	THS1	IX	9	THS1	0.46633	0.390261	0.195937	0.0573055	0.112778	0.163517	0.162895	0.0317775	-0.0140058	0.0860819	0.347413	0.385846	0.433132	0.550543	0.553332	0.195692	0.269712	0.414109	0.414526	0.508935
YKR059W	TIF1	XI	11	TIF1	0.464942	0.493483	-0.0140934			0.144907	0.301931	-0.434332	-0.227832	-0.282446	0.469165	0.36367	0.596305			0.315349	0.390133	0.533003	0.170428	0.717531
YJL138C	TIF2	X	10	TIF2	0.599742	0.605567	0.00385083	0.360132	0.328213	0.126251	0.297868	-0.458466	-0.217709	-0.287721	0.577072	0.37689	0.557827	1.3026	1.49376	0.345418	0.416008	0.53002	0.174192	0.731546
YPR163C	TIF3	XVI	16	TIF3	0.537235	0.40684	0.142243	0.150181	0.175465	0.167398	0.151251	-0.0449555	0.196828	0.194518	-0.00670579	-0.095151	0.565018	0.813335	0.875389	0.0625892	0.261862	0.567326	0.668361	0.890599
YMR146C	TIF34	XIII	13	TIF34	0.434592	0.61667	0.0697554	0.173391	0.0346211	0.280557	0.308448				0.217153	0.123296	0.342616	0.632292	0.82411	0.417915	0.43726
YDR429C	TIF35	IV	4	TIF35	0.53777	0.434117	0.200676	0.195772	0.164633	0.0729096	0.0137757	0.0970679	0.143931	0.0829014	0.196632	0.231348	0.287498	0.476381	0.633839	-0.00563935	0.142834	0.383884	0.406322	0.406093
YGR162W	TIF4631	VII	7	TIF4631	0.337631	0.274408	-0.156334	-0.0236629	0.00496401	-0.0597717	-0.0176665	-0.0326797	-0.0460606	0.0170122	0.182713	0.0381591	0.0926876	0.108404	0.168677	-0.0204199	0.0623209	-0.253981	-0.0397178	0.0723029
YPR041W	TIF5	XVI	16	TIF5	0.563899	0.66899	0.0357714	0.204914	0.102882	0.128182	0.0544934	-0.129351	0.0424106	0.0280033	0.560499	0.513479	0.599914	0.820796	0.874326	0.161034	0.19787	0.337522	0.228642	0.666838
YPR016C	TIF6	XVI	16	TIF6	0.230987	0.405549	-0.10518	-0.00298314	0.0107936	-0.157349	-0.0651144	-0.0818557	-0.127997	-0.134858	0.605178	0.410949	0.270917	0.554903	0.61226	-0.127623	0.000356532	0.411415	0.348576	0.519646
YPR074C	TKL1	XVI	16	TKL1	0.505823	0.42953	-0.31357	-0.289426	-0.307331	-0.107199	-0.0453156	-0.618627	-0.441801	-0.445596	0.221879	0.275633	0.271939	0.282325	0.203424	-0.0947724	-0.0505777	-0.204615	-0.152834	0.155558
YOR252W	TMA16	XV	15	TMA16	0.472011	0.428977	0.435622	0.475225	0.535381	-0.0620799	-0.198546	0.54265	0.431809	0.353357	0.379948	0.315023	0.498771	0.627722	0.663957	-0.33902	-0.153217	0.396778	0.581788	0.253585
YKL056C	TMA19	XI	11	TMA19	1.05488	0.91538	-0.0667639			-0.0610845	-0.0923977	-0.560881	-0.280007	-0.420397	0.788272	0.613237	0.659646			0.174307	0.357391	0.841507	0.303893	1.04441
YJR014W	TMA22	X	10	TMA22	0.472393	0.618679	0.150512	0.236118	0.179253	0.125699	0.0755705	0.279447	0.264249	0.213846	0.0558985	-0.274901	0.256976	0.534269	0.495504	-0.0653716	-0.0285304	0.640314	0.649376	0.554186
YMR269W	TMA23	XIII	13	TMA23	-0.00485857	0.206029	0.259058	0.719618	0.831903	0.258385	-0.511146				0.401428	0.198999	0.311151	0.305241	0.210106	-0.244415	-0.361643
YBL054W	TOD6	II	2	TOD6						-0.62949	-0.482796	-0.270536	-0.596753	-0.66655						-0.546849	-0.218776	0.23086	0.0500324	-0.190604
YLR183C	TOS4	XII	12	TOS4	0.163392	0.21539	0.38855	0.368911	0.479603	0.0560093	0.0967003	-0.234391	0.191242	0.299194	0.0719188	0.234404	0.222027	0.172745	0.334804	-0.137023	-0.124407	-0.567444	-0.587807	-0.095206
YER049W	TPA1	V	5	TPA1	0.431428	0.263452	-0.274709	-0.23685	-0.215885	-0.00161398	-0.0108388	-0.451808	-0.546729	-0.552258	0.527435	0.511613	0.366438	0.548281	0.532172	0.291376	0.289866	0.239953	0.0435182	0.135403
YNL299W	TRF5	XIV	14	TRF5	-0.199298	0.100183	0.0339354	0.266446	0.212822	-0.207058	-0.281863	0.101114	-0.0401156	-0.12089	0.00157642	0.239641	0.116024	0.329002	0.58912	-0.303091	-0.170967	0.287353	0.158399	-0.0434003
YDR120C	TRM1	IV	4	TRM1	0.152704	0.340183	0.287033	0.344899	0.415376	-0.191558	-0.249292	0.309717	0.138376	0.24836	0.63971	0.575189	0.510559	0.337419	0.44039	0.0936825	0.108116	0.0428217	0.0846416	-0.0182499
YOL124C	TRM11	XV	15	TRM11	0.537556	0.424814	0.470518	0.399733	0.49684	-0.146878	-0.179891	0.345439	0.204638	0.237217	0.995358	0.83103	0.717164	0.545485	0.632763	-0.0928035	-0.0768614	0.261744	0.335265	0.160923
YKR056W	TRM2	XI	11	TRM2	0.0522194	0.336952	-0.0849788			-0.177898	-0.0836959	-0.119624	-0.204409	-0.146665	0.451797	0.514539	0.545059			-0.288017	-0.277214	-0.0207698	0.240011	-0.00207903
YBR061C	TRM7	II	2	TRM7						-0.114151	-0.132442	-0.187342	-0.109032	-0.127953						-0.167027	-0.00885103	0.240973	0.120836	0.42791
YDL201W	TRM8	IV	4	TRM8	0.540981	0.219798	0.564756	0.466416	0.572562	-0.00085345	0.0846985	0.546756	0.525123	0.538701	0.781634	0.454838	0.574912	0.651489	0.444485	-0.250924	-0.184734	0.211483	0.567971	0.426505
YDR165W	TRM82	IV	4	TRM82	0.200011	0.29616	0.404398	0.284849	0.487654	-0.234521	-0.14678	0.343405	0.329124	0.358281	0.632581	0.664917	0.363283	0.423653	0.470137	-0.0475184	0.0286643	0.133073	0.000495702	0.277178
YKR079C	TRZ1	XI	11	TRZ1	-0.277175	-0.337126	-0.321948			-0.281682	-0.240709	0.137741	-0.169252	-0.0472697	0.217751	0.247551	-0.517438			-0.182501	-0.19163	-0.384805	-0.265814	-0.583657
YDL060W	TSR1	IV	4	TSR1	0.346091	0.238653	0.208463	0.278038	0.351852	-0.268089	-0.402172	0.326538	0.247239	0.377767	0.461006	0.468637	0.295035	0.307526	0.408682	-0.0628489	-0.0227855	-0.0294556	0.108423	0.0812144
YLR435W	TSR2	XII	12	TSR2	0.709562	0.739424	0.359417	0.399463	0.357674	0.128436	-0.00977257	0.186648	0.295849	0.208492	0.672668	0.11411	0.60861	0.992578	1.04592	0.169998	0.144392	0.601508	0.490341	0.657312
YOL022C	TSR4	XV	15	TSR4	0.536376	0.346748	0.488948	0.387194	0.466728	-0.0361557	-0.0317569	0.565023	0.428972	0.439544	0.552439	0.27366	0.431185	0.358462	0.447277	0.08583	0.169444	0.346449	0.292406	0.49081
YGR185C	TYS1	VII	7	TYS1	0.381304	0.188394	0.345108	0.324163	0.401884	0.065875	0.0838977	0.145487	0.0698803	0.0594132	0.465325	0.245991	0.64632	0.510508	0.571981	0.143735	0.229388	0.0998227	0.114137	0.239064
YPL207W	TYW1	XVI	16	TYW1	0.0914885	0.11504	-0.981035	-0.830155	-0.771972	-0.106941	-0.159179	-0.654195	-0.877749	-0.825816	0.143791	0.00918397	-1.76954	-2.15577	-2.06362	0.0515206	0.0598145	-1.79386	-1.9713	-2.14678
YNL186W	UBP10	XIV	14	UBP10	0.0160437	0.0228781	-0.445951	-0.268448	-0.331122	-0.23655	-0.148055	-0.281172	-0.283546	-0.285623	-0.0225544	-0.106607	-0.257113	-0.286306	-0.123893	-0.429934	-0.313532	-0.120305	-0.0212909	-0.272081
YML106W	URA5	XIII	13	URA5	0.730871	0.664225	0.535757	0.542591	0.543421	0.0324811	0.020543				0.801329	0.815988	0.469613	0.600008	0.3903	-0.229894	-0.166075
YBL039C	URA7	II	2	URA7						-0.47271	-0.555099	-0.0897587	-0.41896	-0.317217						-0.702371	-0.709621	-0.118991	0.111825	-0.374911
YJR041C	URB2	X	10	URB2	-0.220498	-0.15625	-0.31934	-0.239287	-0.188859	-0.487527	-0.338454	0.0234027	-0.297914	-0.182796	0.344318	0.379633	-0.0184254	-0.30201	-0.235699	-0.139847	-0.189079	-0.39687	-0.460448	-0.516142
YJL109C	UTP10	X	10	UTP10	-0.079386	-0.233306	-0.530427	-0.318109	-0.250772	-0.50711	-0.37874	-0.105006	-0.400594	-0.228539	0.977909	0.807059	-0.0929427	-0.176608	-0.222973	-0.0280483	-0.058185	-0.35126	-0.352118	-0.397924
YKL099C	UTP11	XI	11	UTP11	0.422457	0.457094	0.650507			0.152302	0.19057	0.421745	0.422381	0.277822	0.443043	0.414012	0.69727			0.0965237	0.333448	0.531325	0.502157	0.384898
YLR222C	UTP13	XII	12	UTP13	0.184059	0.180032	0.238022	0.303019	0.359906	-0.378297	-0.39074	0.395806	0.186684	0.329266	0.722252	0.605319	0.39247	0.366384	0.509519	-0.210137	-0.158434	0.178101	0.185993	0.0635738
YML093W	UTP14	XIII	13	UTP14	0.458662	0.559449	0.394932	0.499208	0.527946	0.159552	0.00394179				0.51287	0.461654	0.536433	0.436804	0.757899	0.249459	0.343319
YMR093W	UTP15	XIII	13	UTP15	0.173012	0.191902	-0.079072	0.0606623	0.0377267	-0.363532	-0.280467				0.497725	0.278995	0.453082	0.507726	0.629432	-0.115186	-0.0171781
YJL069C	UTP18	X	10	UTP18	0.0728968	0.369828	-0.231473	0.0157469	5.04904e-05	-0.309322	-0.300034	0.0876272	-0.107886	-0.107166	0.17234	-0.0186863	0.00187715	0.247447	0.474332	-0.0286154	-0.165364	0.35751	0.195364	0.0601119
YLR409C	UTP21	XII	12	UTP21	0.413971	0.434036	-0.119991	0.0712563	0.13212	-0.297113	-0.335299	-0.00680549	-0.13002	0.0127361	1.00101	0.892982	0.0718827	0.0437579	0.116406	-0.295331	-0.325205	-0.0714195	0.0849091	-0.179226
YOR004W	UTP23	XV	15	UTP23	0.292927	0.469707	0.194379	0.33079	0.358028	-0.0297262	-0.00988888	0.147504	0.157602	0.178929	0.469127	0.44227	0.514299	0.66705	0.711875	-0.163803	-0.106809	0.392401	0.358532	0.233617
YKR060W	UTP30	XI	11	UTP30	-0.0735002	0.198942	0.692101			-0.0458299	0.0667936	0.468591	0.431936	0.412771	0.840593	0.543647	0.962907			0.225518	0.237176	0.116734	0.267574	0.202776
YDR324C	UTP4	IV	4	UTP4	0.0678556	0.127742	0.021199	0.162712	0.146366	-0.322425	-0.329333	0.197694	0.0245842	0.108913	0.604478	0.457368	0.303705	0.527626	0.530969	-0.143144	-0.0889241	0.327339	0.139728	0.0504298
YDR398W	UTP5	IV	4	UTP5	0.490351	0.421787	-0.412054	-0.148571	-0.216764	-0.28977	-0.415686	-0.193533	-0.22414	-0.266702	0.454948	0.403661	0.479314	0.626154	0.820906	0.0963447	0.0801991	0.364053	0.0478892	0.387024
YDR449C	UTP6	IV	4	UTP6	-0.0532777	0.246751	0.473535	0.531782	0.612773	-0.303506	-0.324452	0.633084	0.587287	0.656513	0.235194	0.346898	0.0442163	0.185169	0.296825	-0.185135	-0.200521	0.0190312	0.0308488	-0.0369803
YER082C	UTP7	V	5	UTP7	0.354976	0.304166	0.192571	0.262571	0.300576	-0.118798	-0.135784	0.265552	0.176252	0.265902	0.597058	0.475629	0.534774	0.309187	0.393333	-0.163097	-0.0777012	0.0433691	0.270269	0.13564
YGR128C	UTP8	VII	7	UTP8	-0.263042	0.0176448	0.289107	0.366597	0.418808	-0.327256	-0.19974	0.604115	0.398503	0.454483	0.533551	0.630317	0.10621	-0.0768172	0.0193325	-0.39287	-0.360138	-0.191508	-0.116903	-0.334995
YHR196W	UTP9	VIII	8	UTP9	-0.081476	-0.0291						0.563097	0.452476	0.522734	0.657106	0.866819						-0.00339359	-0.081078	0.040342
YEL040W	UTR2	V	5	UTR2	0.161194	-0.0758636	-2.09236	-1.89333	-1.93285	-0.564525	-0.518395	-1.47903	-1.48324	-1.54	0.583439	0.370577	-2.19448	-2.43659	-2.17121	-0.242012	-0.346836	-1.73516	-1.99823	-1.39132
YGR094W	VAS1	VII	7	VAS1	0.458579	0.412993	-0.250512	-0.308411	-0.240952	0.0328784	0.105638	-0.355231	-0.578607	-0.487821	0.382263	0.307528	0.163573	0.0982054	0.155673	-0.0950133	-0.0344037	-0.131314	-0.0571644	-0.157053
YHR026W	VMA16	VIII	8	VMA16	0.69454	0.339607						-0.920904	-1.10976	-1.1288	0.390267	0.37777						-1.2032	-1.34654	-1.13296
YKL080W	VMA5	XI	11	VMA5	0.0615851	0.218141	0.447918			-0.0381471	-0.000973974	0.264946	0.155299	0.251182	0.407186	0.25583	0.485499			-0.290288	-0.301793	0.0520701	0.331778	0.21349
YLR447C	VMA6	XII	12	VMA6	0.318151	0.309037	0.0591828	-0.147063	-0.148125	0.107675	0.101385	-0.0391369	0.0716494	0.060759	0.588085	0.463688	0.286762	0.280362	0.255876	0.228736	0.291061	0.338191	0.201394	0.509343
YGL225W	VRG4	VII	7	VRG4	0.33319	0.415754	-1.33173	-1.50212	-1.51097	0.302279	0.346642	-1.65007	-1.50775	-1.4411	0.607005	0.601758	-1.81811	-2.20556	-2.30549	-0.0821448	-0.302206	-2.39645	-2.67042	-1.83006
YOL097C	WRS1	XV	15	WRS1	0.40678	0.390475	0.141906	0.179202	0.108122	0.0475709	0.0759164	0.024856	0.167345	0.117075	0.434326	0.301871	0.359791	0.461229	0.593687	0.214374	0.305805	0.348778	0.146827	0.535594
YAR075W	YAR075W	I	1	YAR075W	-0.0316801							-0.760587	-0.555752	-0.859754	-0.0597518							0.840382	0.407636	1.05247
YBL028C	YBL028C	II	2	YBL028C						-0.0772981	-0.00419157	0.289272	0.221659	0.0840767						-0.043373	0.192985	0.749657	0.00868877	0.237475
YBL077W	YBL077W	II	2	YBL077W
YBR089W	YBR089W	II	2	YBR089W						-0.644318	-0.241454	-1.36823	-0.82315	-1.68182
YBR238C	YBR238C	II	2	YBR238C						-0.489049	-0.210873	-1.51413	-1.93236	-1.90633						-0.382131	-0.502166	-0.244485	-0.680583	-0.457779
YCR016W	YCR016W	III	3	YCR016W	0.21784	0.351831	0.523711	0.496736	0.614966	0.294037	0.309631	0.736311	0.515719	0.505628	0.246057	-0.161576	0.341711	0.479932	0.685297	-0.0544089	0.263368	0.481059	0.401802	0.31453
YDL050C	YDL050C	IV	4	YDL050C
YDL062W	YDL062W	IV	4	YDL062W			-0.276995	-0.899254	-0.9414	0.03686	-1.09414	-0.471321	-0.803387	-0.459432
YDR341C	YDR341C	IV	4	YDR341C	0.236818	0.14248	-0.354947	-0.49255	-0.419193	-0.142211	-0.107622	0.317948	-0.221305	-0.143505	0.418087	0.186884	-0.110437	-0.158437	-0.259803	-0.376157	-0.288897	0.325971	0.433593	-0.0237656
YDR413C	YDR413C	IV	4	YDR413C
YDR417C	YDR417C	IV	4	YDR417C			-0.933587	-0.741713	-0.820384	-0.152465	-0.129245	-1.46134	-0.582836	-1.28951
YLR249W	YEF3	XII	12	YEF3	0.804313	0.623406	-0.119265	-0.184848	-0.159086	-0.127423	-0.0738607	-0.293163	-0.019466	0.0499156	0.744005	0.592872	0.31537	0.380996	0.289572	-0.179568	-0.102322	-0.0698157	0.0263453	0.460612
YGL102C	YGL102C	VII	7	YGL102C
YGR054W	YGR054W	VII	7	YGR054W	0.0324503	0.0386094	-0.125258	-0.059517	-0.11237	-0.0303881	0.103251	-0.30857	-0.189726	-0.199985	0.0614099	-0.0213308	0.487126	0.51792	0.374827	-0.0333825	-0.0351903	0.198798	0.197575	0.520998
YGR151C	YGR151C	VII	7	YGR151C	-0.306161	0.0422303	0.997878	1.02191	1.15937	0.0986658	0.208894	0.863742	1.28162	1.23134	0.237929	-0.0640353	0.445331	0.173594	0.0289922	-0.433102	-0.554807	-0.206035	0.149369	-0.00189501
YGR160W	YGR160W	VII	7	YGR160W			0.451703	0.258287		-0.281748	-0.422026		-0.238187	-0.681824
YGR228W	YGR228W	VII	7	YGR228W
YGR265W	YGR265W	VII	7	YGR265W
YGR283C	YGR283C	VII	7	YGR283C	-0.047028	-0.176216	0.558872	0.534804	0.578305	-0.389434	-0.231354	0.572879	0.472532	0.504355	0.237929	0.460286	0.256692	0.378887	0.154242	-0.553823	-0.404359	-0.0475001	0.2053	-0.249903
YHR020W	YHR020W	VIII	8	YHR020W	0.556318	0.610323						-0.140342	-0.45087	-0.364142	0.49749	0.403634						0.334447	0.437471	0.296669
YJR071W	YJR071W	X	10	YJR071W			-0.103512	-0.326676	0.00969052	-0.907352	0.70083	-0.145835	0.399242	0.830075
YJR124C	YJR124C	X	10	YJR124C	0.0273004	0.196889	-0.557496	-0.31395	-0.323255	-0.296831	-0.371784	-0.407092	-0.403673	-0.312997	0.928146	0.723989	-1.50019	-1.25562	-1.12668	0.0356623	0.107893	-1.36246	-2.00653	-1.54077
YLL044W	YLL044W	XII	12	YLL044W						-0.544782			0.247239
YLR076C	YLR076C	XII	12	YLR076C
YLR198C	YLR198C	XII	12	YLR198C
YLR339C	YLR339C	XII	12	YLR339C				0.258287	0.594653	0.748			0.247239
YLR400W	YLR400W	XII	12	YLR400W			-0.0628702	0.521321	0.594653	-0.573928	0.441912		0.247239	0.540568
YML018C	YML018C	XIII	13	YML018C	0.590216	0.414341	-0.177551	0.0061662	0.0460735	-0.308663	-0.383915				0.71844	0.822694	-1.51748	-1.23016	-1.37887	-0.432001	-0.399326
YML082W	YML082W	XIII	13	YML082W	0.0750473	0.059385	-0.304929	-0.14855	-0.111079	-0.0713161	-0.162731				-0.0279097	-0.0902852	0.177022	0.276352	0.600383	0.19737	0.226795
YMR310C	YMR310C	XIII	13	YMR310C	0.122897	0.514357	-0.506477	-0.189601	-0.38661	-0.265081	-0.279104				0.231042	0.0437209	0.533701	0.41825	0.146995	-0.399141	-0.370012
YMR321C	YMR321C	XIII	13	YMR321C	0.0181302	-0.225394	-0.274485	-0.256187	-0.314071	-0.495249	-0.465099				0.39921	0.0932767	0.245394	0.0444453	0.174672	-0.0156416	-0.0909067
YNL010W	YNL010W	XIV	14	YNL010W	0.492507	0.483637	0.123296	-0.138213	-0.151834	0.281009	0.404529	-0.136074	0.0343381	0.00262105	0.574628	0.612047	0.482769	0.73905	0.637681	0.233979	0.309434	0.415747	0.318677	0.769509
YNL114C	YNL114C	XIV	14	YNL114C			-1.57744	-1.80061		-0.703211	-0.995493		-1.58926	-2.51833					0.26748	-0.709942	-0.479744	-0.705268		-0.523848
YNL120C	YNL120C	XIV	14	YNL120C			-1.41901	-1.41979		-2.05936	-1.12924		-0.945406	-1
YNL174W	YNL174W	XIV	14	YNL174W
YNL228W	YNL228W	XIV	14	YNL228W	2.09642		0.114668	-0.134031	0.450263	0.718252	0.758546	-1.36823	-2.14508	-2.52982
YNL247W	YNL247W	XIV	14	YNL247W	0.27554	0.343138	-0.143904	-0.199115	-0.183153	0.187856	0.250167	-0.146391	-0.245286	-0.236643	0.266173	0.190446	0.296265	-0.0218336	0.0617054	0.0697609	0.135199	-0.140999	-0.179979	0.00740291
YNL303W	YNL303W	XIV	14	YNL303W		0.944742	0.996023	1.07325	0.770503	-0.492315	-0.691487	0.801697	0.796133	1.2695
YOR146W	YOR146W	XV	15	YOR146W
YOR169C	YOR169C	XV	15	YOR169C							-1.52156	-0.783265	-0.530368	-1.45943
YOR277C	YOR277C	XV	15	YOR277C		1.01186	0.314553	0.630256	0.804871	-0.522327	-0.399572	0.521589	0.52901	0.359996
YOR309C	YOR309C	XV	15	YOR309C	0.212531	0.382585	1.05258	0.972823	1.1147	0.0823453	0.0836326	1.09241	0.963685	1.0347	-0.422499	-0.472841	0.368734	0.657481	0.531897	0.192947	0.298408	-0.0615716	0.675882	0.0686438
YPL044C	YPL044C	XVI	16	YPL044C			-0.226369	0.0358944	-0.627739	-1.28175	-0.743955	-0.268692	-0.752761	-0.459432
YPL142C	YPL142C	XVI	16	YPL142C
YPL238C	YPL238C	XVI	16	YPL238C				0.620857	-0.212702	-0.544782	0.42597	-0.268692	0.761813	-0.459432
YPL245W	YPL245W	XVI	16	YPL245W	0.613192	0.549953	-0.251407	-0.0897612	-0.149071	-0.365259	-0.330761	-0.281088	-0.139283	-0.163239	0.614678	0.47506	0.367875	0.825067	1.0599	0.295596	0.32236	0.662338	0.11598	0.682603
YPR136C	YPR136C	XVI	16	YPR136C						-0.407279	-0.57403		-1.23819	-2.26679
YPR142C	YPR142C	XVI	16	YPR142C				0.580215			0.0634003		0.247239	1.12553
YOR272W	YTM1	XV	15	YTM1	0.480145	0.457202	-0.124898	0.0244238	-0.0812052	-0.260895	-0.253416	0.215689	0.0440163	0.0299904	0.350853	0.50185	0.284605	0.43596	0.516322	-0.148203	-0.1361	0.666448	0.525531	0.371585
YIR026C	YVH1	IX	9	YVH1	0.547272	0.562054	0.21397	0.136949	0.147467	-0.0462181	-0.047535	0.362666	0.199674	0.275253	0.611239	0.255722	0.314145	0.207585	0.067891	-0.0284554	-0.209579	0.290967	0.498745	0.366816
YMR243C	ZRC1	XIII	13	ZRC1	0.475561	0.395983	-0.544545	-0.743633	-0.778369	-0.182098	-0.137674				0.781935	0.944592	-1.25786	-1.88187	-1.7291	0.0341267	-0.0401933
YGR285C	ZUO1	VII	7	ZUO1	0.705379	0.707002	0.868883	0.846567	0.823619	1.14367	1.22353	-0.189243	0.0985537	0.0428406	-0.20373	0.00141011	1.5686	1.87802	1.77208	1.05915	1.16892	0.381688	0.658854	0.754129

## Sheet: HSR heatmap
	D2	D1/2	D1/2/8	D1/2/8/11_1	D1/2/8/11_2	D1/8_1	D1/8_2	D13	D13 (KLY195)_1	D13 (KLY195)_2		D2	D1/2	D1/2/8	D1/2/8/11_1	D1/2/8/11_2	D1/8_1	D1/8_2	D13	D13 (KLY195)_1	D13 (KLY195)_2
	mRNA											FP
ADP1	-0.135	-0.136	-1.052	-1.198	-1.144	0.102	0.02	-0.769	-0.919	-0.795		0.268	0.272	-2.541	-2.984	-2.658	0.073	-0.029	-1.9	-2.299	-1.912
ALD6	0.499	1.14	0.404	0.731	0.52	0.525	0.618	-0.312	0.54	0.485		0.577	1.146	0.551	0.774	0.738	0.509	0.488	0.264	0.027	0.927
CAR2	0.658	0.481	-0.45	-0.451	-0.61	0.652	0.925	-1.393	-0.797	-0.899		-0.324	-0.478	0.611	0.665	0.71	0.218	0.223	0.086	-0.056	0.641
CIT1	0.041	0.376	0.917	0.684	0.696	0.131	0.072	0.325	0.132	0.206		0.075	0.244	-0.101	-0.428	-0.532	0.382	0.302	-0.406	-0.468	-0.415
CIT2	-0.274	-0.018	0.037	0.43	0.429	-0.829	-0.928	0.141	-0.243	-0.191		0.101	0.332	-0.737	-0.495	-0.586	-1.346	-1.443	-0.63	-0.553	-1.415
COQ4	-0.179	-0.285	-0.254	-0.342	-0.359	0.058	-0.07	-0.035	-0.182	-0.142		-0.69	-0.567	-0.886	-1.156	-1.033	-0.095	0.057	-0.603	-0.475	-0.995
CPR6	0.546	0.314	0.408	0.173	0.201	0.14	0.14	0.098	0.115	0.096		0.392	0.314	0.454	0.509	0.487	-0.133	-0.053	0.135	0.095	0.312
DIP5	0.145	0.305	-0.356	0.462	0.402	-0.678	-0.721	-0.179	-0.893	-0.846		0.172	-0.106	-1.842	-0.975	-1.515	-0.814	-0.871	-1.511	-1.316	-2.267
ENA1	-0.129	-0.113	-1.1	-0.203	-0.262	-0.531	-0.597	-0.496	-0.758	-0.657		0.002	-0.231	-2.224	-2.421	-2.416	-0.35	-0.346	-1.762	-1.782	-2.166
FAA1	-0.814	-0.517	-0.375	-0.154	-0.169	0.17	0.17	-0.067	-0.166	-0.05		-0.862	-0.654	-0.364	-0.351	-0.374	0.151	0.136	-0.048	-0.012	0.056
GLC3	-1.132	-0.742	-0.288	-0.307	-0.23	0.288	0.149	1.304	1.327	1.462		-1.762	-1.817	-0.371	-0.623	-0.662	0.493	0.24	1.506	1.444	2.051
GLK1	-0.814	-0.266	0.104	-0.027	-0.13	0.881	0.821	0.549	1.066	1.003		-2.075	-1.453	0.409	0.391	0.434	1.293	1.184	1.459	1.179	2.199
GPM2	-1.436	-1.573	-0.242	-1.142	-1.211	0.697	0.589	1.367	0.65	0.512		-1.964	-2.003	-0.64	-0.808	-1.311	0.264	0.444	1.499	1.738	0.705
GRX2	-0.049	0.346	0.758	0.525	0.506	0.676	0.708	0.693	0.983	0.911		-0.452	-0.664	0.479	0.709	0.46	0.347	0.334	0.546	0.865	1.19
HSP104	-0.522	-0.35	0.369	0.086	0.067	0.655	0.607	0.854	0.336	0.345		-0.637	-0.98	0.125	-0.069	-0.019	0.512	0.47	0.603	0.634	0.562
HSP12	-1.658	-1.31	1.401	1.245	1.04	1.382	0.965	3.851	1.846	1.628		-2.581	-3.286	2.209	2.018	1.715	1.517	1.136	4.351	4.492	2.402
HSP30	-0.37	0.492	1.445	-0.48	-0.651	1.476	1.445	0.299	0.289	-0.179		-0.955	-2.286	-0.673	-2.827	-1.522	1.596	1.531	0.861	-0.13	-0.678
HSP42	-0.499	0.187	0.528	0.13	-0.064	0.94	1.047	1.28	1.351	1.37		-0.822	-0.889	0.1	-0.41	-0.513	0.199	0.129	1.162	1.25	1.539
HSP60	0.345	0.317	-0.103	-0.342	-0.277	0.658	0.507	-0.813	-0.577	-0.472		-0.236	-0.316	-0.042	-0.195	-0.32	0.119	0.017	-0.915	-0.741	-0.555
HSP78	-1.058	-0.938	-0.337	-0.663	-0.646	-0.121	-0.216	1.335	-0.428	-0.402		-1.074	-0.981	-0.661	-0.563	-0.603	-0.26	-0.241	1.075	0.948	-0.263
HSP82	0.278	0.356	0.203	-0.155	-0.149	0.406	0.388	0.188	0.286	0.271		-0.104	-0.263	0.332	0.36	0.268	0.095	0.089	0.491	0.544	0.775
HXK1	-2.57	-2.569	0.568	0.333	0.098	1.507	1.326	2.171	2.637	2.645		-3.19	-2.773	0.625	0.569	0.454	1.233	0.955	2.495	2.513	3.202
HXT7	-1.023	-1.488	-1.24	-1.048	-1.058	0.214	0.06	-0.204	0.457	0.548		-0.805	-0.727	-2.307	-3.217	-3.042	-0.067	-0.084	-1.563	-1.658	-0.1
INH1	-0.144	-0.474	0.894	0.875	0.848	0.488	0.317	0.696	1.292	1.418		-1.398	-1.337	1.054	0.709	0.984	-0.004	-0.074	0.772	1.666	1.617
KAR2	0.657	0.461	-0.927	-1.126	-1.011	0.704	0.713	-1.549	-1.412	-1.31		0.117	-0.018	-1.596	-1.981	-1.597	0.422	0.358	-2.729	-2.737	-2.084
LAS17	-0.13	0.165	-1.984	-1.294	-1.669	0.251	0.245	-2.007	-2.001	-2.085		-0.585	-0.549	-0.083	-0.144	-0.047	0.096	0.039	-0.215	-0.312	-0.078
LST8	0.342	-0.187	-0.043	0.117	-0.085	0.143	-0.021	0.12	0.01	-0.014		0.312	0.11	0.193	0.498	0.59	0.211	0.264	0.344	0.06	0.548
MDJ1	0.292	0.191	-0.528	-0.519	-0.495	0.231	0.079	-0.373	-0.466	-0.586		-0.376	-0.39	-1.193	-1.474	-1.095	-0.034	0.023	-0.92	-1.16	-1.042
NCE102	-0.597	-0.057	-0.713	-0.894	-1.01	0.4	0.592	-0.368	-0.312	-0.442		-0.363	0.233	-1.101	-1.361	-1.278	0.165	0.131	-0.105	-0.285	-0.232
NCE103	0.622	1.489	0.309	0.351	0.206	-0.492	-0.453	0.681	-0.215	-0.155		0.653	1.883	-0.291	-0.595	-0.825	-1.058	-0.957	0.82	0.792	-0.767
OM45	-0.189	0.092	0.023	0.118	0.007	0.663	0.27	0.624	0.756	0.776		-1.12	-1.754	-0.342	-0.742	-0.527	0.248	0.281	1.5	1.403	1.123
PDR15	-1.628	-1.822	-2.261	-2.848	-2.922	0.831	0.717	-2.361	-2.325	-2.23		-3.15	-3.955	-3.364	-5.16	-5.195	0.884	0.665	-4.36	-4.666	-4.139
PEP4	0.306	0.379	-1.438	-1.57	-1.581	0.195	0.132	-1.178	-1.273	-1.28		0.04	0.375	-1.521	-1.721	-1.492	0.448	0.398	-1.187	-1.353	-1.127
PHR1	-0.704	-0.419	0.292	0.013	0.152	0.163	0.145	0.766	0.692	0.808		-0.569	-0.661	-0.508	-0.777	-0.548	-0.147	-0.111	0.303	0.158	0.086
POR1	-0.541	-0.148	-0.488	-0.301	-0.596	0.425	0.626	-0.446	-0.544	-0.673		-0.979	-0.766	0.27	0.468	0.369	0.196	0.156	0.488	0.341	0.463
PRB1	-0.646	-0.559	-0.443	-0.31	-0.502	0.369	0.426	-0.375	-0.415	-0.502		-1.365	-1.14	-0.181	-0.123	0.014	0.206	0.294	0.669	0.616	0.525
PTK2	-0.537	-0.161	-0.136	-0.002	-0.104	0.441	0.506	0.056	0.048	0.03		-0.335	0.144	0.19	0.022	-0.03	0.121	0.282	0.327	0.363	0.632
PUT1	-0.889	-0.863	-0.51	0.039	-0.259	-0.544	-0.464	0.132	0.416	0.364		0.266	-0.567	-1.339	-1.584	-1.656	-0.501	-0.895	-0.618	-0.403	-0.432
PYC1	0.48	0.694	-0.702	0.275	0.119	-0.08	-0.093	-1.128	-1.586	-1.57		0.294	0.654	0.456	0.565	0.721	0.5	0.389	0.115	-0.059	-0.072
PYK2	-0.652	-0.719	-0.489	-0.978	-1.096	0.678	0.64	-0.081	0.029	0.005		-0.956	-1.134	-0.204	-0.527	-0.605	0.662	0.671	0.766	0.595	0.969
RIP1	-0.426	-0.734	0.171	-0.016	-0.108	0.409	0.317	0.247	0.177	0.066		-0.781	-1.08	0.19	0.448	0.602	0.6	0.556	0.947	0.715	0.93
SDH2	-0.223	-0.111	0.064	0.114	0.04	0.188	0.07	0.464	0.396	0.311		-0.983	-0.945	-0.264	-0.191	-0.244	-0.094	-0.174	0.462	0.405	0.394
SDH4	-0.248	-0.222	-0.813	-1.094	-0.99	0.5	0.656	-0.727	-0.804	-0.765		-0.535	-0.544	0.212	0.076	0.308	-0.111	0.016	0.775	0.743	0.505
SIS1	0.412	0.479	0.391	0.082	0.149	0.384	0.29	0.432	0.392	0.358		0.173	-0.111	0.433	0.432	0.486	0.126	0.131	0.618	0.535	0.691
SOL1	-0.087	-0.267	-0.938	-0.724	-0.92	0.353	0.378	-0.803	-0.828	-0.961		-0.908	-1.193	-0.384	-0.03	0.326	0.351	0.363	0.36	0.118	0.152
SSA2	0.953	0.998	0.304	0.153	0.147	0.828	0.811	-0.519	-0.349	-0.353		0.521	0.449	0.7	0.826	0.619	0.472	0.382	-0.277	-0.146	0.315
SSA4	-0.505	-0.292	0.256	0.021	0.052	0.103	0.039	0.679	0.632	0.662		-1.25	-1.012	1.026	0.138	0.159	0.116	0.121	1.146	1.119	1.163
SSC1	0.294	0.338	-0.764	-0.984	-0.97	0.543	0.535	-1.203	-0.995	-0.966		-0.12	0.056	-0.414	-0.909	-0.949	0.235	0.257	-1.227	-1.013	-0.775
STF2	-0.234	-0.364	1.249	0.831	0.935	1.71	1.568	2.058	2.224	2.104		-2.144	-1.927	0.261	0.519	0.29	1.297	1.009	1.875	2	2.017
STI1	0.401	0.452	0.197	0.026	0.002	0.267	0.382	-0.094	-0.054	0.005		0.256	0.288	0.251	0.141	0.131	-0.138	-0.105	-0.094	0.088	0.216
SUC2	0.118	-0.111	-0.428	-0.462	-0.512	-0.103	-0.043	-0.483	-0.464	-0.42		-0.312	-0.418	0.233	0.153	0.223	0.259	0.142	0.015	0.024	0.374
TFS1	0.137	-0.662	-0.027	0.01	-0.064	0.553	0.454	0.965	0.93	0.795		-2.832	-1.772	0.706	0.554	0.803	1.152	1.194	2.472	2.336	2.248
TPS2	-0.88	-0.603	-0.262	-0.206	-0.227	0.475	0.544	0.991	1.272	1.311		-0.792	-0.445	-0.23	-0.349	-0.367	0.348	0.328	1.292	1.347	1.829
UBI4	-0.386	-0.403	-0.239	-0.261	-0.384	-0.05	-0.154	0.699	0.307	0.247		-0.496	-0.37	0.225	0.541	0.478	0.206	0.098	1.712	1.5	1.391
XKS1	-0.267	-0.577	-0.059	-0.19	0.017	0.438	0.488	0.288	0.521	0.551		-0.301	-0.766	0.056	-0.284	-0.105	0.301	0.271	0.481	0.757	0.916
YGP1	-0.764	-0.761	-1.341	-2.548	-2.62	0.596	0.819	0.19	0.448	0.348		-0.701	-1.304	-1.95	-3.841	-3.759	0.239	0.049	-0.246	-0.374	0.208
ZWF1	0.781	1.113	-0.69	-0.582	-0.688	0.194	0.242	-0.682	-0.795	-0.909		-0.036	0.243	0.392	0.645	0.809	0.415	0.312	0.508	0.397	0.607

## Sheet: HSR bargraph
Yeast gene ID	Gene Name	Chromosome	Chromosome	Gene Name	D2 Log2FC mrna	D1/2 Log2FC mrna	D1/2/8_2 Log2FC mrna	D1/2/8/11 _1 Log2FC mrna	D1/2/8/11 _2 Log2FC mrna	D1/8_1 Log2FC mrna	D1/8_2 Log2FC mrna	D13_2 Log2FC mrna	D13 CAK1 SEC24_1 Log2FC mrna	D13 CAK1 SEC24_2 Log2FC mrna	D2 Log2FC fp	D1/2 Log2FC fp	D1/2/8_2 Log2FC fp	D1/2/8/11 _1 Log2FC fp	D1/2/8/11 _2 Log2FC fp	D1/8_1 Log2FC fp	D1/8_2 Log2FC fp	D13_2 Log2FC fp	D13 CAK1 SEC24_1 Log2FC fp	D13 CAK1 SEC24_2 Log2FC fp
YCR011C	ADP1	III	3	ADP1	-0.134803	-0.135666	-1.05228	-1.19818	-1.14419	0.101512	0.0200948	-0.769269	-0.919213	-0.794823	0.268211	0.272063	-2.54079	-2.98448	-2.65766	0.0726141	-0.029406	-1.89997	-2.29866	-1.91242
YMR170C	ALD2	XIII	13	ALD2	-0.304826	-0.725109	-0.275317	-0.569924	-0.574992	-0.0493172	-0.0738794				-1.084	-1.13031	0.0551686	-0.560992	-0.693839	0.203208	0.0973564
YPL061W	ALD6	XVI	16	ALD6	0.498525	1.13992	0.403564	0.730551	0.519716	0.524983	0.618401	-0.311811	0.539973	0.485202	0.576829	1.14555	0.551113	0.773806	0.737953	0.509458	0.487785	0.264024	0.026701	0.926763
YKL103C	APE1	XI	11	APE1	-1.14295	-0.814456	-0.445863			0.504689	0.408037	0.35885	-0.00830279	-0.131947	-1.48082	-1.35735	-0.358337			0.0606359	-0.0838603	0.779607	0.940482	0.50005			D2	D1/2	D1/2/8	D1/2/8/11_1	D1/2/8/11_2	D1/8_1	D1/8_2	D13	D13 (KLY195)_1	D13 (KLY195)_2	D2	D1/2	D1/2/8	D1/2/8/11_1	D1/2/8/11_2	D1/8_1	D1/8_2	D13	D13 (KLY195)_1	D13 (KLY195)_2
YHR137W	ARO9	VIII	8	ARO9	-0.689188	-0.448756						0.325427	0.719064	0.687234	0.138996	0.419841						0.653991	0.807547	0.501605		Mean	-0.28582	-0.188235	-0.239316	-0.286017	-0.336331	0.334431	0.310203	0.0840503	-0.0525873	-0.069873	-0.632116	-0.633815	-0.379652	-0.525217	-0.514981	0.213581	0.170322	0.138831	0.103244	0.0875675
YLR438W	CAR2	XII	12	CAR2	0.657683	0.480701	-0.449753	-0.450525	-0.609562	0.65213	0.92507	-1.3929	-0.797072	-0.898918	-0.323775	-0.477891	0.61063	0.664914	0.709846	0.218403	0.223125	0.0857736	-0.0555583	0.640547		N	80	78	74	66	66	74	74	72	72	72	80	78	74	65	66	74	74	72	72	72
YKR066C	CCP1	XI	11	CCP1	0.269112	0.155502	-0.717155			0.0321348	-0.024779	-0.42748	-0.625462	-0.73453	-0.378588	-0.420813	-0.808942			0.198164	0.171915	0.152733	-0.144326	-0.472569
YNR001C	CIT1	XIV	14	CIT1	0.0411029	0.376319	0.917257	0.683917	0.69608	0.131317	0.0720167	0.325178	0.131614	0.206483	0.0752718	0.244087	-0.100803	-0.427814	-0.532271	0.382273	0.301875	-0.406421	-0.468308	-0.414752
YCR005C	CIT2	III	3	CIT2	-0.273929	-0.0182049	0.0368743	0.430015	0.428527	-0.829447	-0.927684	0.141465	-0.243378	-0.191239	0.101404	0.332414	-0.737275	-0.495423	-0.586105	-1.34627	-1.44327	-0.630223	-0.552648	-1.41459
YDR204W	COQ4	IV	4	COQ4	-0.178743	-0.284918	-0.254445	-0.342159	-0.358659	0.0581057	-0.0699468	-0.0345265	-0.18202	-0.141672	-0.690335	-0.566536	-0.885707	-1.15637	-1.03325	-0.0951897	0.0572521	-0.602622	-0.475491	-0.99533
YLR216C	CPR6	XII	12	CPR6	0.546205	0.314265	0.407825	0.173293	0.20072	0.140307	0.139974	0.0976697	0.114792	0.0964768	0.392365	0.314008	0.45385	0.508605	0.486655	-0.133239	-0.0531671	0.134779	0.0951565	0.312426
YKL096W	CWP1	XI	11	CWP1	-1.86069	-0.393658	-0.805157			1.40838	1.55533	-1.50373	-0.509714	-0.704803	-2.30309	-1.26429	-0.565484			1.06494	0.971845	-0.758764	-0.863071	0.163852
YPL265W	DIP5	XVI	16	DIP5	0.144944	0.30469	-0.356269	0.461741	0.402482	-0.677943	-0.721485	-0.179347	-0.893036	-0.846128	0.172205	-0.105512	-1.84243	-0.975053	-1.51516	-0.813877	-0.87096	-1.51085	-1.31612	-2.26721
YAL026C	DRS2	I	1	DRS2	0.0805862							-0.982376	-1.09056	-0.967732	0.324344							-1.94177	-2.18359	-1.87413
YDR040C	ENA1	IV	4	ENA1	-0.128982	-0.113298	-1.10028	-0.202709	-0.261703	-0.531176	-0.597371	-0.496094	-0.758105	-0.656704	0.00204051	-0.231085	-2.22403	-2.42121	-2.41647	-0.350157	-0.345676	-1.76202	-1.78239	-2.16556
YML130C	ERO1	XIII	13	ERO1	0.0608009	0.00176783	-0.399335	-0.461666	-0.442455	0.104365	0.0153979				0.0258951	0.152556	-1.72449	-2.18052	-2.20381	0.133238	0.110828
YOR317W	FAA1	XV	15	FAA1	-0.814184	-0.517112	-0.37464	-0.154299	-0.169266	0.169846	0.170336	-0.0670896	-0.165923	-0.0496722	-0.861943	-0.654387	-0.364429	-0.350947	-0.373653	0.151224	0.135896	-0.0479353	-0.0115245	0.0564823
YKR039W	GAP1	XI	11	GAP1	0.0237216	-0.933696	-1.41982			-0.98522	-1.11408	1.07966	-1.17728	-1.01543	-0.499037	-1.11086	-2.96381			-1.24602	-1.55007	-0.436954	-0.348174	-1.98593
YEL011W	GLC3	V	5	GLC3	-1.13171	-0.741503	-0.28753	-0.307217	-0.229909	0.287732	0.148557	1.30409	1.32743	1.46201	-1.76207	-1.81694	-0.371443	-0.622685	-0.662424	0.492851	0.239955	1.50646	1.44375	2.05082
YCL040W	GLK1	III	3	GLK1	-0.813713	-0.266341	0.103715	-0.0265261	-0.129649	0.880617	0.820763	0.548648	1.06593	1.00274	-2.0749	-1.4527	0.409153	0.391115	0.434029	1.29259	1.18373	1.4589	1.1793	2.19926
YDL021W	GPM2	IV	4	GPM2	-1.43607	-1.57311	-0.242304	-1.14225	-1.21134	0.697151	0.588862	1.3671	0.649928	0.511589	-1.96371	-2.00263	-0.639557	-0.808259	-1.3114	0.264466	0.444054	1.49946	1.73842	0.705323
YDR513W	GRX2	IV	4	GRX2	-0.0492527	0.346444	0.758047	0.52529	0.505639	0.675988	0.707695	0.692591	0.983442	0.910617	-0.452177	-0.663557	0.478823	0.709306	0.45969	0.34699	0.333797	0.546132	0.865487	1.18997
YLL026W	HSP104	XII	12	HSP104	-0.522049	-0.349908	0.369126	0.0856722	0.0668904	0.654658	0.607107	0.853801	0.335561	0.345192	-0.637316	-0.980096	0.125173	-0.0687862	-0.0192991	0.512406	0.470206	0.603118	0.633683	0.561884
YFL014W	HSP12	VI	6	HSP12	-1.65846	-1.31007	1.4009	1.24457	1.03953	1.38218	0.964515	3.85054	1.84579	1.62776	-2.5815	-3.28643	2.2095	2.018	1.71498	1.51701	1.13609	4.35124	4.49188	2.40154
YCR021C	HSP30	III	3	HSP30	-0.370482	0.492482	1.44547	-0.479955	-0.650885	1.4763	1.44456	0.298559	0.288731	-0.178649	-0.954716	-2.28643	-0.672583	-2.82664	-1.52242	1.59583	1.53059	0.861316	-0.130134	-0.677881
YDR171W	HSP42	IV	4	HSP42	-0.499385	0.187175	0.527746	0.129663	-0.0636317	0.940059	1.04749	1.27979	1.35068	1.36969	-0.821943	-0.889092	0.0995725	-0.410207	-0.513013	0.199046	0.12887	1.16173	1.25	1.53924
YLR259C	HSP60	XII	12	HSP60	0.344993	0.317409	-0.103289	-0.341907	-0.276777	0.657985	0.507093	-0.812861	-0.576647	-0.472499	-0.23639	-0.315725	-0.0418408	-0.194661	-0.319561	0.119178	0.0168053	-0.914633	-0.741066	-0.554909
YDR258C	HSP78	IV	4	HSP78	-1.05803	-0.938456	-0.337119	-0.663442	-0.646084	-0.120867	-0.215811	1.33467	-0.428281	-0.401866	-1.07419	-0.981339	-0.661396	-0.563407	-0.603383	-0.259876	-0.241084	1.07495	0.948087	-0.263475
YPL240C	HSP82	XVI	16	HSP82	0.278163	0.35565	0.202657	-0.155364	-0.148671	0.405898	0.387877	0.187563	0.286419	0.270658	-0.104058	-0.263134	0.33199	0.359794	0.267591	0.0949911	0.0893847	0.491208	0.543937	0.774506
YFR053C	HXK1	VI	6	HXK1	-2.56993	-2.56946	0.568437	0.332744	0.0975491	1.50707	1.32647	2.17133	2.63658	2.64473	-3.18968	-2.77293	0.625285	0.568803	0.453645	1.2327	0.954905	2.49537	2.51336	3.20239
YMR011W	HXT2	XIII	13	HXT2	0.330369	0.959389	-0.779352	-1.04414	-0.970302	0.0971141	0.121953				0.772832	1.14017	-2.21094	-2.87524	-2.45078	-0.0246193	-0.0696651
YHR092C	HXT4	VIII	8	HXT4	-0.784995	-1.4366						1.27666	0.49381	0.586523	-0.986286	-0.912969						-0.992201	-0.990402	-0.493259
YHR096C	HXT5	VIII	8	HXT5	0.000500346	1.59682						0.623261	-0.876749	-0.846455	0.795924	0.772466						-0.327463	0.020687	-2.57054
YDR342C	HXT7	IV	4	HXT7	-1.02287	-1.48807	-1.23972	-1.04785	-1.05835	0.21413	0.0598672	-0.204393	0.45655	0.547901	-0.804884	-0.727	-2.30734	-3.21698	-3.04155	-0.0671298	-0.0835989	-1.56305	-1.65798	-0.0999709
YDL181W	INH1	IV	4	INH1	-0.14389	-0.47357	0.894009	0.87526	0.84841	0.488133	0.317157	0.696204	1.29163	1.41756	-1.39766	-1.33705	1.05363	0.7087	0.984347	-0.00360618	-0.0744105	0.771981	1.66614	1.61695
YJL034W	KAR2	X	10	KAR2	0.65688	0.461098	-0.927034	-1.1262	-1.01123	0.703736	0.71342	-1.54912	-1.41184	-1.31015	0.116913	-0.0175172	-1.59551	-1.9812	-1.5967	0.422475	0.357948	-2.72856	-2.73695	-2.08396
YOR181W	LAS17	XV	15	LAS17	-0.130084	0.164868	-1.98415	-1.29446	-1.66859	0.250544	0.244838	-2.00671	-2.00095	-2.08489	-0.584831	-0.549462	-0.0830476	-0.143993	-0.0465426	0.0962348	0.0387584	-0.214942	-0.311678	-0.0782219
YNL006W	LST8	XIV	14	LST8	0.341537	-0.186689	-0.0427934	0.117026	-0.0852315	0.14256	-0.0211945	0.12043	0.0101077	-0.0143035	0.311929	0.109501	0.192542	0.497997	0.590174	0.210811	0.263539	0.343642	0.0602444	0.547594
YFL016C	MDJ1	VI	6	MDJ1	0.292371	0.190678	-0.52827	-0.519091	-0.495182	0.23132	0.0787449	-0.372895	-0.465505	-0.585985	-0.375889	-0.39005	-1.19277	-1.47414	-1.09538	-0.0340576	0.0226161	-0.920151	-1.15997	-1.04189
YKL201C	MNN4	XI	11	MNN4	-0.565159	-0.07794	0.264568			-0.0966363	-0.0209032	0.352732	0.269154	0.192645	-1.02511	-0.634351	-0.298147			0.0783487	0.216053	-0.574871	-0.489525	-1.29036
YPR149W	NCE102	XVI	16	NCE102	-0.596875	-0.057185	-0.713321	-0.894198	-1.01043	0.400302	0.591697	-0.368228	-0.312155	-0.442489	-0.362946	0.232885	-1.101	-1.36121	-1.278	0.165444	0.131089	-0.104919	-0.285082	-0.231812
YNL036W	NCE103	XIV	14	NCE103	0.622494	1.48902	0.309044	0.351439	0.205725	-0.492143	-0.453433	0.681094	-0.2146	-0.154512	0.652966	1.8835	-0.290669	-0.595333	-0.825005	-1.05818	-0.956663	0.819553	0.792232	-0.767316
YML120C	NDI1	XIII	13	NDI1	-0.614069	-0.403181	-0.444916	-0.629795	-0.607066	0.125891	0.127828				-1.24446	-0.627465	-0.90617	-0.989835	-0.713347	-0.0116268	0.207565
YIL136W	OM45	IX	9	OM45	-0.188636	0.0915838	0.0232232	0.117872	0.00677892	0.663111	0.270084	0.624482	0.75575	0.775702	-1.12026	-1.75355	-0.341647	-0.741936	-0.527491	0.247506	0.281375	1.49976	1.40294	1.12256
YHR071W	PCL5	VIII	8	PCL5	0.218681	0.0118567						1.83852	-1.52305	-1.464	-0.274277	0.0255163						0.937711	1.04874	-0.691035
YDR406W	PDR15	IV	4	PDR15	-1.62803	-1.82153	-2.26109	-2.84839	-2.92236	0.831489	0.717008	-2.36103	-2.32466	-2.23012	-3.15034	-3.95481	-3.36431	-5.16043	-5.19535	0.883814	0.66505	-4.3596	-4.66556	-4.13905
YPL154C	PEP4	XVI	16	PEP4	0.306126	0.379249	-1.43792	-1.57002	-1.58106	0.19516	0.131864	-1.17766	-1.27316	-1.27989	0.0397231	0.374571	-1.52061	-1.72066	-1.49152	0.447914	0.397802	-1.18688	-1.35303	-1.12749
YMR105C	PGM2	XIII	13	PGM2	-0.58046	-0.413907	-0.227812	-0.492149	-0.541333	0.75395	0.659953				-3.57484	-2.6747	-0.00030712	-0.668935	-0.6516	1.03721	0.917077
YKL043W	PHD1	XI	11	PHD1	-0.130084	0.0197618	-1.56482			0.0189931	0.138633	-2.0615	-1.32627	-1.49267	-0.980251	-3.21243	-0.457644			-0.234198	-0.282446	-0.511417	-0.609782	-0.0896379
YOR386W	PHR1	XV	15	PHR1	-0.703744	-0.419483	0.292168	0.0127608	0.152485	0.163214	0.14538	0.766115	0.69205	0.807629	-0.569426	-0.660823	-0.507566	-0.777098	-0.547649	-0.14656	-0.110603	0.302586	0.158063	0.0860971
YNL055C	POR1	XIV	14	POR1	-0.541466	-0.148221	-0.488092	-0.300648	-0.596081	0.425402	0.625657	-0.445896	-0.544393	-0.673262	-0.979393	-0.765651	0.27039	0.468097	0.369149	0.195656	0.155661	0.488032	0.340757	0.463001
YEL060C	PRB1	V	5	PRB1	-0.645555	-0.559031	-0.443173	-0.309503	-0.502417	0.369144	0.425895	-0.374835	-0.414874	-0.502342	-1.36488	-1.14035	-0.181472	-0.123494	0.0138771	0.206208	0.294028	0.669393	0.615581	0.524905
YJR059W	PTK2	X	10	PTK2	-0.536721	-0.161363	-0.135601	-0.00228692	-0.103756	0.440912	0.506485	0.0564439	0.0484595	0.0303513	-0.334543	0.144207	0.189704	0.0215746	-0.0301816	0.121196	0.282042	0.327239	0.362993	0.631825
YLR142W	PUT1	XII	12	PUT1	-0.889076	-0.862612	-0.510174	0.0386268	-0.25855	-0.543962	-0.463927	0.13226	0.4161	0.364047	0.265943	-0.566536	-1.33878	-1.58419	-1.65627	-0.501003	-0.895447	-0.618236	-0.403317	-0.431654
YGL062W	PYC1	VII	7	PYC1	0.479942	0.694116	-0.701694	0.27509	0.118609	-0.0799615	-0.0928321	-1.12822	-1.58643	-1.56964	0.294311	0.653535	0.456449	0.565012	0.721381	0.500108	0.389479	0.115477	-0.059478	-0.0723643
YOR347C	PYK2	XV	15	PYK2	-0.652439	-0.719085	-0.488955	-0.977532	-1.09609	0.677846	0.639887	-0.0807861	0.02936	0.00529646	-0.956244	-1.13442	-0.204232	-0.527188	-0.604792	0.66202	0.670671	0.766468	0.594703	0.969172
YEL024W	RIP1	V	5	RIP1	-0.426172	-0.733826	0.171255	-0.016394	-0.108281	0.408619	0.31704	0.247222	0.176669	0.0663351	-0.780687	-1.07998	0.19046	0.447666	0.602195	0.600431	0.555916	0.946993	0.714987	0.930417
YML091C	RPM2	XIII	13	RPM2	-0.443768	-0.583478	0.559702	0.589958	0.653357	-0.101755	-0.0226835				0.584948	1.095	0.011776	0.082315	-0.116058	-0.223619	-0.225289
YKL148C	SDH1	XI	11	SDH1	-0.027514	0.124185	-0.397976			0.561386	0.505188	-0.490428	-0.354118	-0.412652	-0.729891	-0.387514	-0.633236			0.344757	0.321974	-0.6736	-0.950206	-0.535193
YLL041C	SDH2	XII	12	SDH2	-0.223324	-0.111	0.0639797	0.114245	0.0400937	0.187676	0.0700031	0.463766	0.396214	0.310989	-0.982877	-0.944639	-0.264055	-0.191285	-0.244017	-0.093649	-0.17446	0.461754	0.40502	0.393792
YDR178W	SDH4	IV	4	SDH4	-0.248404	-0.221941	-0.813351	-1.09423	-0.990309	0.499592	0.656188	-0.727199	-0.804108	-0.765474	-0.535479	-0.543586	0.212317	0.07575	0.308154	-0.110901	0.0156043	0.774803	0.742988	0.504657
YNL007C	SIS1	XIV	14	SIS1	0.411819	0.479335	0.391009	0.0818886	0.14904	0.383995	0.289686	0.431727	0.3915	0.357814	0.173399	-0.110656	0.432915	0.43237	0.486027	0.126349	0.1307	0.618394	0.53549	0.691011
YNR034W	SOL1	XIV	14	SOL1	-0.0865564	-0.266859	-0.938174	-0.724187	-0.91992	0.353276	0.378258	-0.802631	-0.82845	-0.961464	-0.908149	-1.19332	-0.384265	-0.0304553	0.326488	0.350626	0.362547	0.359798	0.117929	0.15153
YAL005C	SSA1	I	1	SSA1	0.698621							-0.181442	-0.265293	-0.260183	0.250331							0.0122889	0.116124	0.443176
YLL024C	SSA2	XII	12	SSA2	0.952893	0.99846	0.303964	0.153351	0.146671	0.828217	0.810568	-0.51933	-0.348612	-0.352505	0.520763	0.449376	0.700177	0.825541	0.618935	0.471655	0.382282	-0.277105	-0.14576	0.314521
YER103W	SSA4	V	5	SSA4	-0.505089	-0.292353	0.255925	0.0206887	0.0520918	0.103249	0.0389406	0.678725	0.632236	0.661692	-1.24974	-1.01225	1.0262	0.138407	0.158949	0.1156	0.120832	1.14597	1.11914	1.16325
YJR045C	SSC1	X	10	SSC1	0.293934	0.337534	-0.764008	-0.984476	-0.969918	0.543207	0.534852	-1.20349	-0.995455	-0.965777	-0.120351	0.0557814	-0.414058	-0.90887	-0.948855	0.234753	0.256659	-1.22716	-1.01283	-0.775242
YGR008C	STF2	VII	7	STF2	-0.234354	-0.36401	1.24901	0.831188	0.935409	1.70994	1.56786	2.05819	2.22369	2.10357	-2.14422	-1.92689	0.260608	0.519001	0.290203	1.29748	1.00936	1.87476	1.99965	2.0174
YOR027W	STI1	XV	15	STI1	0.401066	0.452095	0.196801	0.0262905	0.00245235	0.266506	0.38156	-0.0938066	-0.0538364	0.00456744	0.255839	0.288063	0.251498	0.141021	0.130559	-0.138427	-0.10539	-0.0940133	0.0879784	0.216045
YIL162W	SUC2	IX	9	SUC2	0.118367	-0.111415	-0.427982	-0.461844	-0.512158	-0.103368	-0.0426815	-0.483451	-0.463993	-0.420013	-0.312435	-0.418339	0.233153	0.152927	0.223372	0.258624	0.142357	0.0149099	0.0241535	0.374328
YLR178C	TFS1	XII	12	TFS1	0.136535	-0.661915	-0.0267089	0.00995417	-0.0641054	0.552574	0.453927	0.965319	0.929518	0.79537	-2.83246	-1.77185	0.706486	0.554387	0.803055	1.15152	1.19422	2.47215	2.33592	2.2483
YDR074W	TPS2	IV	4	TPS2	-0.879525	-0.602687	-0.261648	-0.206013	-0.226758	0.475083	0.544224	0.991379	1.27225	1.31066	-0.791675	-0.444765	-0.23043	-0.349301	-0.367192	0.348253	0.328067	1.29246	1.34673	1.82947
YMR261C	TPS3	XIII	13	TPS3	-0.358902	-0.288045	-0.195417	-0.355576	-0.293814	0.298711	0.305769				-0.371743	-0.126823	0.0172622	-0.225983	-0.232392	0.224698	0.152804
YLL039C	UBI4	XII	12	UBI4	-0.38599	-0.403181	-0.238713	-0.260844	-0.383525	-0.0502672	-0.154174	0.698679	0.306601	0.24747	-0.495952	-0.369633	0.224925	0.540957	0.477847	0.205875	0.0983698	1.7125	1.50043	1.39148
YKL035W	UGP1	XI	11	UGP1	-0.533315	-0.230825	0.00577506			0.290192	0.407825	-0.0861005	0.533015	0.483051	-0.409426	-0.314378	0.320848			0.486481	0.440393	0.724144	0.36414	1.39047
YMR197C	VTI1	XIII	13	VTI1	0.0301224	0.196036	0.571297	0.629921	0.518195	0.269919	0.23378				-0.142675	-0.180633	-0.110269	-0.130468	-0.215874	-0.293557	-0.347487
YGR194C	XKS1	VII	7	XKS1	-0.267161	-0.576664	-0.0590239	-0.189749	0.0173729	0.437805	0.488147	0.288332	0.521257	0.550502	-0.30074	-0.765596	0.0563871	-0.283791	-0.104737	0.30126	0.271315	0.48102	0.757361	0.916003
YNL160W	YGP1	XIV	14	YGP1	-0.763545	-0.761329	-1.34105	-2.54813	-2.62023	0.596455	0.819078	0.190123	0.447672	0.348461	-0.700671	-1.30446	-1.94992	-3.84093	-3.75866	0.239202	0.0491255	-0.246187	-0.373779	0.208133
YIR039C	YPS6	IX	9	YPS6	-1.5096	-1.34178	-0.709714	-0.944768	-0.798454	-0.137182	-0.0652909	0.0317361	-0.797648	-0.735149	-0.276644	-0.801001	-1.85227		-2.46271	-0.119103	0.0254305	-1.03458	-1.09642	-1.65743
YNL241C	ZWF1	XIV	14	ZWF1	0.78105	1.11276	-0.689541	-0.5815	-0.688378	0.194397	0.2423	-0.682097	-0.794675	-0.908842	-0.0360804	0.242807	0.391732	0.645215	0.808522	0.415165	0.311786	0.508369	0.397426	0.607298
