# Supplementary material for: Aneuploidy-induced proteotoxic stress can be effectively tolerated without dosage compensation, genetic mutations, or stress responses
Source: BMC Biol. 2020 Sep 8;18:117. doi: 10.1186/s12915-020-00852-x (PMC7487686; doi:10.1186/s12915-020-00852-x)
Supplement: Supplementary file 11 — Additional file 11: Table S4. List of genes analyzed for upregulated GO-term enrichment analysis. [file 12915_2020_852_MOESM11_ESM.xlsx]

## Sheet: 4A
		D2	D1/2	D1/2/8	D1/2/8/11_1	D1/2/8/11_2	D1/8_1	D1/8_2	D13	D13 (KLY195)_1	D13 (KLY195)_2					D2 Log2FC fp					D1/2 Log2FC fp					D1/2/8_2 Log2FC fp					D1/2/8/11 _1 Log2FC fp					D1/2/8/11 _2 Log2FC fp					D1/8_1 Log2FC fp					D1/8_2 Log2FC fp
ribosome biogenesis [GO:0042254]		14	9.6045	8.31167	7.96819	9.23003							YER144C	UBP5	V	0.584579		YER006W	NUG1	V	0.584586		YLR196W	PWP1	XII	0.584888		YJR141W	IPA1	X	0.585203		YOR253W	NAT5	XV	0.584506		YBR285W	YBR285W	II	0.585514		YKL142W	MRP8	XI	0.58602		YAL032C	PRP45
rRNA processing [GO:0006364]		14	8.84073	7.85294	7.19716	8.70752							YHR163W	SOL3	VIII	0.584892		YOR194C	TOA1	XV	0.587161		YOR020C	HSP10	XV	0.585229		YGL097W	SRM1	VII	0.587009		YOR199W	YOR199W	XV	0.584963		YOR110W	TFC7	XV	0.585693		YEL017W	GTT3	V	0.586148		YCL035C	GRX1
ribosomal large subunit assembly [GO:0000027]		6.68215		8.45296	6.60206	5.9974							YML091C	RPM2	XIII	0.584948		YLL035W	GRC3	XII	0.588041		YPL190C	NAB3	XVI	0.586073		YGL242C	YGL242C	VII	0.587078		YLL025W	PAU17	XII	0.584963		YKL183W	LOT5	XI	0.587257		YMR196W	YMR196W	XIII	0.586984		YBR264C	YPT10
iron ion homeostasis [GO:0055072]		6.3379											YDR261C	EXG2	IV	0.585852		YLL003W	SFI1	XII	0.588041		YGR253C	PUP2	VII	0.586413		YDR468C	TLG1	IV	0.587203		YDR298C	ATP5	IV	0.585065		YBR056W	YBR056W	II	0.591474		YBR059C	AKL1	II	0.587753		YHR113W	APE4
proteasomal ubiquitin-independent protein catabolic process [GO:0010499]				6.27027	7.76498	6.03217							YIL016W	SNL1	IX	0.586266		YKR024C	DBP7	XI	0.588041		YCR046C	IMG1	III	0.586448		YDL069C	CBS1	IV	0.588515		YOR077W	RTS2	XV	0.58578		YOR065W	CYT1	XV	0.592018		YDL110C	TMA17	IV	0.592216		YDL014W	NOP1
proteolysis involved in cellular protein catabolic process [GO:0051603]					6.26504								YKR002W	PAP1	XI	0.586539		YDR365C	ESF1	IV	0.588041		YPL131W	RPL5	XVI	0.586583		YCR012W	PGK1	III	0.58949		YMR210W	MGL2	XIII	0.587683		YEL017W	GTT3	V	0.592492		YDR185C	UPS3	IV	0.592348		YPL166W	ATG29
proteasomal ubiquitin-dependent protein catabolic process [GO:0043161]					5.96457								YNL029C	KTR5	XIV	0.587078		YMR274C	RCE1	XIII	0.588041		YGL211W	NCS6	VII	0.586938		YPL181W	CTI6	XVI	0.589776		YPL266W	DIM1	XVI	0.58771		YGL040C	HEM2	VII	0.59321		YLR070C	XYL2	XII	0.593319		YKR099W	BAS1
cellular response to oxidative stress [GO:0034599]				5.52462							5.7217		YLR447C	VMA6	XII	0.588085		YOL010W	RCL1	XV	0.589074		YKL214C	YRA2	XI	0.587125		YDR177W	UBC1	IV	0.59018		YGR027C	RPS25A	VII	0.587822		YOR194C	TOA1	XV	0.597487		YML113W	DAT1	XIII	0.593669		YOR313C	SPS4
translation [GO:0006412]					10.6114	7.02558					7.09751		YER010C	YER010C	V	0.588426		YOR315W	SFG1	XV	0.589482		YJL125C	GCD14	X	0.589664		YDR529C	QCR7	IV	0.590653		YGR088W	CTT1	VII	0.588003		YNR070W	PDR18	XIV	0.597487		YDL168W	SFA1	IV	0.594815		YJR152W	DAL5
translational initiation [GO:0006413]						5.95001							YOL139C	CDC33	XV	0.58861		YDR278C	YDR278C	IV	0.589798		YDL120W	YFH1	IV	0.589918		YLR196W	PWP1	XII	0.592239		YNL299W	TRF5	XIV	0.58912		YGR023W	MTL1	VII	0.599386		YGL247W	BRR6	VII	0.597243		YPR069C	SPE3
protein folding [GO:0006457]						5.53835							YNL251C	NRD1	XIV	0.589335		YOL139C	CDC33	XV	0.5909		YFR004W	RPN11	VI	0.590211		YCR057C	PWP2	III	0.593268		YER146W	LSM5	V	0.58949		YMR046C	YMR046C	XIII	0.599528		YKL183W	LOT5	XI	0.598294		YNL009W	IDP3
carbohydrate metabolic process [GO:0005975]							5.99353	5.81474			5.39416		YLR347C	KAP95	XII	0.589993		YJL050W	MTR4	X	0.591336		YIR037W	HYR1	IX	0.591215		YPR093C	ASR1	XVI	0.593337		YMR055C	BUB2	XIII	0.589535		YEL024W	RIP1	V	0.600431		YIL067C	YIL067C	IX	0.598537		YDL047W	SIT4
cellular amino acid biosynthetic process [GO:0008652]									14	8.53477			YLR180W	SAM1	XII	0.590177		YLR276C	DBP9	XII	0.592266		YJR049C	UTR1	X	0.591565		YPR035W	GLN1	XVI	0.59542		YJL068C	YJL068C	X	0.589583		YLR067C	PET309	XII	0.602187		YKL085W	MDH1	XI	0.599733		YLR164W	SHH4
oxidation-reduction process [GO:0055114]									14	11.1271	10.3018		YLR187W	SKG3	XII	0.590682		YLR292C	SEC72	XII	0.592266		YMR235C	RNA1	XIII	0.592678		YPR103W	PRE2	XVI	0.595884		YNL208W	YNL208W	XIV	0.589624		YMR262W	YMR262W	XIII	0.603965		YIR003W	AIM21	IX	0.600499		YDR482C	CWC21
methionine biosynthetic process [GO:0009086]									12.0702	8.34989			YHR094C	HXT1	VIII	0.590895		YLR129W	DIP2	XII	0.592436		YPR172W	YPR172W	XVI	0.592921		YDR464W	SPP41	IV	0.595998		YLR427W	MAG2	XII	0.589684		YMR166C	MME1	XIII	0.604373		YJL066C	MPM1	X	0.600788		YPL046C	ELC1
metabolic process [GO:0008152]									10.1419	6.90798			YOR143C	THI80	XV	0.591566		YLR249W	YEF3	XII	0.592872		YGL147C	RPL9A	VII	0.593386		YLL011W	SOF1	XII	0.596062		YGL031C	RPL24A	VII	0.590058		YIL072W	HOP1	IX	0.606204		YIR016W	YIR016W	IX	0.602718		YNL052W	COX5A
cellular response to oxidative stress [GO:0034599]									7.09583				YHL016C	DUR3	VIII	0.591566		YNL281W	HCH1	XIV	0.593278		YGR020C	VMA7	VII	0.593825		YPR017C	DSS4	XVI	0.597083		YNL006W	LST8	XIV	0.590174		YDR328C	SKP1	IV	0.607009		YML052W	SUR7	XIII	0.603559		YJR036C	HUL4
cysteine biosynthetic process [GO:0019344]									8.02e-08				YHL038C	CBP2	VIII	0.591566		YPL199C	YPL199C	XVI	0.593542		YML051W	GAL80	XIII	0.593976		YEL071W	DLD3	V	0.597108		YMR256C	COX7	XIII	0.591944		YMR069W	NAT4	XIII	0.60754		YMR280C	CAT8	XIII	0.603559		YPL091W	GLR1
													YAL033W	POP5	I	0.594414		YDR075W	PPH3	IV	0.595736		YMR246W	FAA4	XIII	0.595574		YJL168C	SET2	X	0.59722		YGR070W	ROM1	VII	0.592576		YMR102C	YMR102C	XIII	0.608211		YPL170W	DAP1	XVI	0.604874		YIL041W	GVP36
													YDR180W	SCC2	IV	0.594863		YNL067W	RPL9B	XIV	0.595905		YLL045C	RPL8B	XII	0.595734		YOR368W	RAD17	XV	0.599878		YIL138C	TPM2	IX	0.593493		YFR014C	CMK1	VI	0.609006		YJL092W	SRS2	X	0.605041		YHR040W	BCD1
													YGR117C	YGR117C	VII	0.594863		YGR089W	NNF2	VII	0.597248		YGL099W	LSG1	VII	0.595778		YML106W	URA5	XIII	0.600008		YOL097C	WRS1	XV	0.593687		YFL059W	SNZ3	VI	0.611986		YGR052W	FMP48	VII	0.606449		YLR160C	ASP3-4
													YLR071C	RGR1	XII	0.595046		YKL009W	MRT4	XI	0.597857		YKR059W	TIF1	XI	0.596305		YJR068W	RFC2	X	0.600679		YGR044C	RME1	VII	0.593739		YDR267C	CIA1	IV	0.613896		YPL186C	UIP4	XVI	0.609261		YLR435W	TSR2
													YOL092W	YPQ1	XV	0.595064		YDR510W	SMT3	IV	0.598095		YNR050C	LYS9	XIV	0.596396		YNL248C	RPA49	XIV	0.601153		YPL263C	KEL3	XVI	0.596724		YNL083W	SAL1	XIV	0.614293		YJL076W	NET1	X	0.610012		YGL226W	MTC3
													YGL115W	SNF4	VII	0.595251		YNL024C	EFM6	XIV	0.598095		YLR283W	YLR283W	XII	0.596433		YLR449W	FPR4	XII	0.601235		YGR206W	MVB12	VII	0.596788		YOR083W	WHI5	XV	0.615287		YEL077C	YEL077C	V	0.610892		YER177W	BMH1
													YHR169W	DBP8	VIII	0.596148		YPL030W	TRM44	XVI	0.598708		YDR121W	DPB4	IV	0.596914		YCL037C	SRO9	III	0.602562		YPR036W	VMA13	XVI	0.597394		YGL035C	MIG1	VII	0.620919		YPR009W	SUT2	XVI	0.614078		YLL026W	HSP104
													YLR427W	MAG2	XII	0.596383		YHR064C	SSZ1	VIII	0.598891		YML022W	APT1	XIII	0.597226		YGL029W	CGR1	VII	0.603509		YDL143W	CCT4	IV	0.597587		YGL200C	EMP24	VII	0.621122		YER150W	SPI1	V	0.615413		YDR403W	DIT1
													YLR423C	ATG17	XII	0.596383		YJL148W	RPA34	X	0.600362		YJR123W	RPS5	X	0.597746		YLL049W	LDB18	XII	0.6042		YNL056W	OCA2	XIV	0.599051		YNR040W	YNR040W	XIV	0.621601		YBR264C	YPT10	II	0.617068		YPL213W	LEA1
													YOR026W	BUB3	XV	0.596383		YGR197C	SNG1	VII	0.601098		YPR137W	RRP9	XVI	0.598076		YJR129C	EFM3	X	0.604346		YML082W	YML082W	XIII	0.600383		YJL038C	LOH1	X	0.623482		YOR377W	ATF1	XV	0.618266		YAL013W	DEP1
													YKR008W	RSC4	XI	0.596643		YPR008W	HAA1	XVI	0.601679		YDR432W	NPL3	IV	0.598143		YLR008C	PAM18	XII	0.604699		YIR003W	AIM21	IX	0.602099		YNL335W	DDI3	XIV	0.623482		YLR102C	APC9	XII	0.618321		YIR038C	GTT1
													YHR049W	FSH1	VIII	0.596783		YGL225W	VRG4	VII	0.601758		YKL094W	YJU3	XI	0.599171		YNL232W	CSL4	XIV	0.606537		YOR073W	SGO1	XV	0.602153		YDR253C	MET32	IV	0.623482		YDR267C	CIA1	IV	0.619514		YJL185C	ATG36
													YLR024C	UBR2	XII	0.596872		YLR103C	CDC45	XII	0.603389		YPR041W	TIF5	XVI	0.599914		YGR123C	PPT1	VII	0.608058		YEL024W	RIP1	V	0.602195		YJL187C	SWE1	X	0.62822		YMR311C	GLC8	XIII	0.621007		YGR087C	PDC6
													YGL092W	NUP145	VII	0.5969		YDL192W	ARF1	IV	0.604827		YLR011W	LOT6	XII	0.60026		YGL048C	RPT6	VII	0.608226		YOR133W	EFT1	XV	0.602609		YPR124W	CTR1	XVI	0.628272		YLR104W	LCL2	XII	0.62173		YDL182W	LYS20
													YER082C	UTP7	V	0.597058		YGL011C	SCL1	VII	0.604906		YLR449W	FPR4	XII	0.600917		YLR325C	RPL38	XII	0.608257		YPL247C	YPL247C	XVI	0.602665		YMR207C	HFA1	XIII	0.628553		YIL154C	IMP2'	IX	0.627044		YHR053C	CUP1-1
													YDL112W	TRM3	IV	0.597257		YLR222C	UTP13	XII	0.605319		YFL053W	DAK2	VI	0.601451		YPR020W	ATP20	XVI	0.608856		YGL247W	BRR6	VII	0.603699		YKL085W	MDH1	XI	0.631845		YPL268W	PLC1	XVI	0.62764		YNL207W	RIO2
													YPL126W	NAN1	XVI	0.597612		YJL029C	VPS53	X	0.606657		YGL177W	YGL177W	VII	0.601451		YLR229C	CDC42	XII	0.609447		YLR223C	IFH1	XII	0.605795		YER094C	PUP3	V	0.632104		YOR172W	YRM1	XV	0.62764		YDR392W	SPT3
													YDR071C	PAA1	IV	0.598153		YGL045W	RIM8	VII	0.606657		YPR193C	HPA2	XVI	0.601451		YDR217C	RAD9	IV	0.611098		YER161C	SPT2	V	0.606108		YJL114W	YJL114W	X	0.63282		YLR134W	PDC5	XII	0.631168		YGR275W	RTT102
													YMR211W	DML1	XIII	0.598518		YHL044W	YHL044W	VIII	0.606657		YDR156W	RPA14	IV	0.602142		YJL100W	LSB6	X	0.612073		YDR529C	QCR7	IV	0.606446		YMR184W	ADD37	XIII	0.633287		YOR271C	FSF1	XV	0.633725		YER126C	NSA2
													YKL126W	YPK1	XI	0.599195		YNL237W	YTP1	XIV	0.606657		YMR131C	RRB1	XIII	0.602645		YGL247W	BRR6	VII	0.612073		YGL163C	RAD54	VII	0.607282		YJR058C	APS2	X	0.634961		YDR009W	GAL3	IV	0.634105		YIL061C	SNP1
													YDL116W	NUP84	IV	0.599195		YNL277W	MET2	XIV	0.606657		YLL035W	GRC3	XII	0.603114		YGL128C	CWC23	VII	0.612073		YGR208W	SER2	VII	0.608267		YCR075C	ERS1	III	0.635555		YBL113C	YBL113C	II	0.63514		YCL056C	PEX34
													YPL183C	RTT10	XVI	0.599527		YFR001W	LOC1	VI	0.607485		YGL148W	ARO2	VII	0.603395		YOL010W	RCL1	XV	0.612201		YJL076W	NET1	X	0.609717		YIL024C	YIL024C	IX	0.635555		YGL035C	MIG1	VII	0.635389		YOR257W	CDC31
													YPL227C	ALG5	XVI	0.599905		YKL135C	APL2	XI	0.607704		YDR185C	UPS3	IV	0.607268		YOR253W	NAT5	XV	0.613714		YIL033C	BCY1	IX	0.609876		YIL154C	IMP2'	IX	0.638709		YLR348C	DIC1	XII	0.642301		YFL024C	EPL1
													YIL040W	APQ12	IX	0.600499		YDL112W	TRM3	IV	0.607778		YER054C	GIP2	V	0.608114		YGR027C	RPS25A	VII	0.614132		YPR103W	PRE2	XVI	0.610519		YBR126C	TPS1	II	0.640958		YML125C	PGA3	XIII	0.642529		YCL032W	STE50
													YNR050C	LYS9	XIV	0.601482		YOR063W	RPL3	XV	0.608258		YNL290W	RFC3	XIV	0.608176		YEL070W	DSF1	V	0.614647		YOR308C	SNU66	XV	0.610554		YBR264C	YPT10	II	0.643018		YDR510W	SMT3	IV	0.644632		YFR022W	ROG3
													YKL114C	APN1	XI	0.601851		YFR002W	NIC96	VI	0.608329		YLR435W	TSR2	XII	0.60861		YPR172W	YPR172W	XVI	0.615912		YLR375W	STP3	XII	0.611435		YDL085W	NDE2	IV	0.645015		YOR163W	DDP1	XV	0.645476		YJL068C	YJL068C
													YNL152W	INN1	XIV	0.60234		YOR361C	PRT1	XV	0.608523		YML078W	CPR3	XIII	0.608901		YCL011C	GBP2	III	0.616334		YLR137W	RKM5	XII	0.611435		YJL092W	SRS2	X	0.646772		YGR224W	AZR1	VII	0.645787		YNL007C	SIS1
													YMR221C	FMP42	XIII	0.602593		YOR061W	CKA2	XV	0.609415		YCL028W	RNQ1	III	0.609783		YMR277W	FCP1	XIII	0.617231		YER016W	BIM1	V	0.612239		YOR163W	DDP1	XV	0.647404		YDR042C	YDR042C	IV	0.645787		YOL112W	MSB4
													YOR125C	CAT5	XV	0.604057		YCR035C	RRP43	III	0.609549		YLR438W	CAR2	XII	0.61063		YDR515W	SLF1	IV	0.617435		YER127W	LCP5	V	0.612243		YPL013C	MRPS16	XVI	0.647588		YKL050C	YKL050C	XI	0.645787		YEL037C	RAD23
													YNL193W	YNL193W	XIV	0.604057		YDR020C	DAS2	IV	0.610479		YDR101C	ARX1	IV	0.612831		YMR080C	NAM7	XIII	0.617714		YPR016C	TIF6	XVI	0.61226		YKL109W	HAP4	XI	0.647967		YOR092W	ECM3	XV	0.646111		YPR009W	SUT2
													YFR013W	IOC3	VI	0.604057		YPR137W	RRP9	XVI	0.61107		YDR071C	PAA1	IV	0.613054		YOL061W	PRS5	XV	0.61816		YPL098C	MGR2	XVI	0.613281		YIL062C	ARC15	IX	0.648714		YJR049C	UTR1	X	0.647974		YHL049C	YHL049C
													YHR083W	SAM35	VIII	0.604057		YNL010W	YNL010W	XIV	0.612047		YFL017C	GNA1	VI	0.613228		YML074C	FPR3	XIII	0.618453		YDL173W	PAR32	IV	0.613656		YCL032W	STE50	III	0.648924		YGR167W	CLC1	VII	0.648426		YJL055W	YJL055W
													YPR058W	YMC1	XVI	0.604057		YJR143C	PMT4	X	0.612195		YJL111W	CCT7	X	0.61408		YER165W	PAB1	V	0.620187		YML030W	RCF1	XIII	0.614045		YKL221W	MCH2	XI	0.652628		YKR043C	SHB17	XI	0.649824		YBL113C	YBL113C
													YDR324C	UTP4	IV	0.604478		YKL056C	TMA19	XI	0.613237		YKL059C	MPE1	XI	0.614566		YJL126W	NIT2	X	0.620671		YOL114C	PTH4	XV	0.614975		YDR185C	UPS3	IV	0.654376		YPR124W	CTR1	XVI	0.652188		YIR042C	YIR042C
													YKL135C	APL2	XI	0.604526		YJL012C	VTC4	X	0.613686		YOR052C	TMC1	XV	0.615113		YER131W	RPS26B	V	0.621586		YDR217C	RAD9	IV	0.614975		YDL049C	KNH1	IV	0.655903		YOR208W	PTP2	XV	0.654649		YGR267C	FOL2
													YPR016C	TIF6	XVI	0.605178		YGL071W	AFT1	VII	0.614037		YGR137W	YGR137W	VII	0.616152		YNL315C	ATP11	XIV	0.623222		YNL317W	PFS2	XIV	0.616025		YKL123W	YKL123W	XI	0.658887		YLR100W	ERG27	XII	0.654957		YNL098C	RAS2
													YMR241W	YHM2	XIII	0.606535		YKL128C	PMU1	XI	0.614037		YPR191W	QCR2	XVI	0.616471		YMR069W	NAT4	XIII	0.624701		YLL024C	SSA2	XII	0.618935		YDR403W	DIT1	IV	0.658887		YJR085C	YJR085C	X	0.655674		YER023W	PRO3
													YGL225W	VRG4	VII	0.607005		YER176W	ECM32	V	0.614363		YGR248W	SOL4	VII	0.61661		YOR198C	BFR1	XV	0.625598		YGR010W	NMA2	VII	0.619129		YLR100W	ERG27	XII	0.659705		YBR033W	EDS1	II	0.657014		YDR054C	CDC34
													YDR206W	EBS1	IV	0.607163		YDL132W	CDC53	IV	0.614525		YPL266W	DIM1	XVI	0.616837		YLR457C	NBP1	XII	0.625666		YER030W	CHZ1	V	0.61965		YDL110C	TMA17	IV	0.66091		YIL079C	AIR1	IX	0.65779		YLR074C	BUD20
													YLR304C	ACO1	XII	0.60765		YML075C	HMG1	XIII	0.614562		YCL031C	RRP7	III	0.617022		YJL218W	YJL218W	X	0.625748		YCL010C	SGF29	III	0.621656		YDR173C	ARG82	IV	0.661363		YMR276W	DSK2	XIII	0.659049		YBL001C	ECM15
													YOL062C	APM4	XV	0.607878		YDL040C	NAT1	IV	0.615152		YGL120C	PRP43	VII	0.617227		YML078W	CPR3	XIII	0.625898		YDR330W	UBX5	IV	0.62327		YEL039C	CYC7	V	0.661988		YNL179C	YNL179C	XIV	0.662466		YNL128W	TEP1
													YDL092W	SRP14	IV	0.60842		YOR260W	GCD1	XV	0.615564		YNL155W	CUZ1	XIV	0.617251		YLR038C	COX12	XII	0.625962		YLL049W	LDB18	XII	0.623872		YOR347C	PYK2	XV	0.66202		YIL072W	HOP1	IX	0.663709		YOR327C	SNC2
													YGL080W	MPC1	VII	0.608766		YGR090W	UTP22	VII	0.615982		YLR059C	REX2	XII	0.617392		YDR398W	UTP5	IV	0.626154		YIL046W	MET30	IX	0.624093		YOR125C	CAT5	XV	0.662391		YGR070W	ROM1	VII	0.66498		YER040W	GLN3
													YDR483W	KRE2	IV	0.608776		YPL128C	TBF1	XVI	0.616275		YGL058W	RAD6	VII	0.617833		YNL032W	SIW14	XIV	0.62634		YDR045C	RPC11	IV	0.624236		YGL179C	TOS3	VII	0.664601		YDR406W	PDR15	IV	0.66505		YPL206C	PGC1
													YKL092C	BUD2	XI	0.609898		YMR097C	MTG1	XIII	0.616275		YER107C	GLE2	V	0.619485		YGL106W	MLC1	VII	0.626821		YJL056C	ZAP1	X	0.624491		YKL145W	RPT1	XI	0.665001		YPL230W	USV1	XVI	0.665686		YJL221C	IMA4
													YOR357C	SNX3	XV	0.609898		YGR063C	SPT4	VII	0.616611		YMR121C	RPL15B	XIII	0.619913		YOR252W	TMA16	XV	0.627722		YJL166W	QCR8	X	0.624542		YBL113C	YBL113C	II	0.665302		YBL013W	FMT1	II	0.666518		YAL039C	CYC3
													YOR160W	MTR10	XV	0.610406		YNL192W	CHS1	XIV	0.616999		YDL078C	MDH3	IV	0.619924		YDL175C	AIR2	IV	0.628236		YPL183C	RTT10	XVI	0.624802		YNL179C	YNL179C	XIV	0.665987		YPR075C	OPY2	XVI	0.667613		YER037W	PHM8
													YIR026C	YVH1	IX	0.611239		YLR305C	STT4	XII	0.617907		YML102W	CAC2	XIII	0.620199		YER010C	YER010C	V	0.629147		YDR373W	FRQ1	IV	0.625152		YER067W	RGI1	V	0.66857		YLR231C	BNA5	XII	0.667757		YDL124W	YDL124W
													YPR138C	MEP3	XVI	0.613796		YHR099W	TRA1	VIII	0.619145		YGR168C	YGR168C	VII	0.621026		YDR054C	CDC34	IV	0.629183		YOR208W	PTP2	XV	0.626137		YNL194C	YNL194C	XIV	0.66857		YMR263W	SAP30	XIII	0.667943		YJR014W	TMA22
													YAL059W	ECM1	I	0.614678		YOR206W	NOC2	XV	0.619491		YDR176W	NGG1	IV	0.621422		YMR022W	UBC7	XIII	0.629947		YOR324C	FRT1	XV	0.627802		YJR046W	TAH11	X	0.669949		YOR347C	PYK2	XV	0.670671		YJR156C	THI11
													YPL245W	YPL245W	XVI	0.614678		YPR110C	RPC40	XVI	0.620039		YKL123W	YKL123W	XI	0.622209		YLR009W	RLP24	XII	0.631499		YOR021C	SFM1	XV	0.628244		YGL175C	SAE2	VII	0.670276		YGR153W	YGR153W	VII	0.672455		YGL128C	CWC23
													YGL094C	PAN2	VII	0.614783		YJL163C	YJL163C	X	0.620463		YDR403W	DIT1	IV	0.622209		YLR280C	YLR280C	XII	0.631654		YPL170W	DAP1	XVI	0.628589		YLR104W	LCL2	XII	0.671589		YPL147W	PXA1	XVI	0.675161		YGR129W	SYF2
													YOR248W	YOR248W	XV	0.614898		YLR431C	ATG23	XII	0.620463		YNL213C	RRG9	XIV	0.622796		YML065W	ORC1	XIII	0.631654		YOR120W	GCY1	XV	0.629412		YKL142W	MRP8	XI	0.671819		YFL037W	TUB2	VI	0.675878		YHR044C	DOG1
													YOR117W	RPT5	XV	0.61493		YCR015C	CTO1	III	0.620463		YDR418W	RPL12B	IV	0.62436		YMR146C	TIF34	XIII	0.632292		YMR093W	UTP15	XIII	0.629432		YFR015C	GSY1	VI	0.672327		YJR006W	POL31	X	0.676132		YDL129W	YDL129W
													YCL059C	KRR1	III	0.61507		YKR095W	MLP1	XI	0.622373		YPL043W	NOP4	XVI	0.624981		YGL191W	COX13	VII	0.632442		YOR367W	SCP1	XV	0.629491		YDR510W	SMT3	IV	0.673756		YIL113W	SDP1	IX	0.676735		YER090W	TRP2
													YHR027C	RPN1	VIII	0.615234		YNL313C	EMW1	XIV	0.623665		YGL105W	ARC1	VII	0.625272		YGR010W	NMA2	VII	0.632537		YMR165C	PAH1	XIII	0.629602		YMR196W	YMR196W	XIII	0.67464		YNR073C	MAN2	XIV	0.678208		YLL025W	PAU17
													YER078C	ICP55	V	0.61644		YHR052W	CIC1	VIII	0.623827		YFR053C	HXK1	VI	0.625285		YER043C	SAH1	V	0.632566		YML074C	FPR3	XIII	0.63092		YPR075C	OPY2	XVI	0.676034		YER142C	MAG1	V	0.679734		YDL098C	SNU23
													YJR003C	MRX12	X	0.61644		YIL019W	FAF1	IX	0.624305		YFL037W	TUB2	VI	0.625408		YCR043C	YCR043C	III	0.632632		YOR261C	RPN8	XV	0.631927		YKL093W	MBR1	XI	0.678623		YDR464W	SPP41	IV	0.68107		YGL221C	NIF3
													YLR368W	MDM30	XII	0.61644		YKR082W	NUP133	XI	0.625134		YGL078C	DBP3	VII	0.626699		YGL243W	TAD1	VII	0.633263		YDR310C	SUM1	IV	0.632039		YLR055C	SPT8	XII	0.683233		YDR241W	BUD26	IV	0.681411		YBR218C	PYC2
													YGR261C	APL6	VII	0.617121		YPR011C	YPR011C	XVI	0.626109		YMR217W	GUA1	XIII	0.627398		YDR487C	RIB3	IV	0.634066		YOL124C	TRM11	XV	0.632763		YIL067C	YIL067C	IX	0.683655		YOR327C	SNC2	XV	0.681762		YLR007W	NSE1
													YLL048C	YBT1	XII	0.618449		YDR254W	CHL4	IV	0.627842		YDR440W	DOT1	IV	0.628372		YDR143C	SAN1	IV	0.634482		YDR002W	YRB1	IV	0.633582		YER018C	SPC25	V	0.684798		YJR010W	MET3	X	0.683262		YDL144C	YDL144C
													YCR054C	CTR86	III	0.619019		YKL173W	SNU114	XI	0.628103		YLL036C	PRP19	XII	0.62856		YFR037C	RSC8	VI	0.635194		YDR429C	TIF35	IV	0.633839		YGR153W	YGR153W	VII	0.686676		YMR295C	YMR295C	XIII	0.685299		YGL058W	RAD6
													YGR223C	HSV2	VII	0.619799		YGR159C	NSR1	VII	0.628186		YKL090W	CUE2	XI	0.628827		YML063W	RPS1B	XIII	0.636716		YML112W	CTK3	XIII	0.63428		YPL230W	USV1	XVI	0.686948		YDL024C	DIA3	IV	0.685944		YJL052W	TDH1
													YFL007W	BLM10	VI	0.620854		YEL006W	YEA6	V	0.628683		YMR250W	GAD1	XIII	0.630883		YDR385W	EFT2	IV	0.636942		YDL238C	GUD1	IV	0.635428		YJL210W	PEX2	X	0.688666		YIL101C	XBP1	IX	0.68614		YLR313C	SPH1
													YCL014W	BUD3	III	0.621102		YNR012W	URK1	XIV	0.62896		YMR065W	KAR5	XIII	0.631198		YMR318C	ADH6	XIII	0.638438		YDR377W	ATP17	IV	0.635473		YMR276W	DSK2	XIII	0.69046		YBR197C	YBR197C	II	0.686513		YBR265W	TSC10
													YPR062W	FCY1	XVI	0.621445		YGR128C	UTP8	VII	0.630317		YNR070W	PDR18	XIV	0.631198		YCR071C	IMG2	III	0.639062		YGR209C	TRX2	VII	0.636193		YGL162W	SUT1	VII	0.693871		YPL013C	MRPS16	XVI	0.686814		YPL258C	THI21
													YGR232W	NAS6	VII	0.622306		YDL224C	WHI4	IV	0.63111		YGR208W	SER2	VII	0.63244		YPL263C	KEL3	XVI	0.639302		YOR025W	HST3	XV	0.636231		YKL071W	YKL071W	XI	0.694448		YKL062W	MSN4	XI	0.688739		YNL014W	HEF3
													YGL005C	COG7	VII	0.622593		YLR065C	ENV10	XII	0.63111		YGL023C	PIB2	VII	0.633621		YML112W	CTK3	XIII	0.640118		YOR260W	GCD1	XV	0.636545		YFL055W	AGP3	VI	0.694448		YBL006C	LDB7	II	0.688823		YHL021C	AIM17
													YNL281W	HCH1	XIV	0.62382		YGL067W	NPY1	VII	0.632652		YGL175C	SAE2	VII	0.634365		YMR059W	SEN15	XIII	0.640155		YNL010W	YNL010W	XIV	0.637681		YJL083W	TAX4	X	0.695183		YBR052C	RFS1	II	0.689619		YDR354W	TRP4
													YLR096W	KIN2	XII	0.624952		YDR150W	NUM1	IV	0.633533		YER149C	PEA2	V	0.635141		YPR006C	ICL2	XVI	0.640642		YCR084C	TUP1	III	0.638093		YGR007W	ECT1	VII	0.695567		YMR046C	YMR046C	XIII	0.693854		YOR194C	TOA1
													YLR449W	FPR4	XII	0.624983		YOR103C	OST2	XV	0.633719		YPL232W	SSO1	XVI	0.637235		YNR037C	RSM19	XIV	0.640642		YMR059W	SEN15	XIII	0.638161		YCL005W	LDB16	III	0.697482		YGL179C	TOS3	VII	0.696413		YDR298C	ATP5
													YHR128W	FUR1	VIII	0.625752		YDR180W	SCC2	IV	0.63557		YOR215C	AIM41	XV	0.63854		YIL059C	YIL059C	IX	0.640642		YJR049C	UTR1	X	0.638446		YIL077C	YIL077C	IX	0.698943		YBL107C	MIX23	II	0.701994		YDR315C	IPK1
													YDL235C	YPD1	IV	0.625887		YOR020C	HSP10	XV	0.636448		YCR082W	AHC2	III	0.639418		YDR330W	UBX5	IV	0.640982		YML079W	YML079W	XIII	0.638562		YLR231C	BNA5	XII	0.699613		YIL045W	PIG2	IX	0.702237		YPL134C	ODC1
													YAL016W	TPD3	I	0.62645		YNL197C	WHI3	XIV	0.638165		YGL123W	RPS2	VII	0.639422		YNL039W	BDP1	XIV	0.641998		YJL092W	SRS2	X	0.638734		YDR018C	YDR018C	IV	0.699934		YLL049W	LDB18	XII	0.704681		YHR137W	ARO9
													YLR419W	YLR419W	XII	0.626548		YKR098C	UBP11	XI	0.639572		YOL040C	RPS15	XV	0.639838		YLR075W	RPL10	XII	0.642668		YGR181W	TIM13	VII	0.63976		YDL109C	YDL109C	IV	0.699934		YOR194C	TOA1	XV	0.705496		YBR002C	RER2
													YPL235W	RVB2	XVI	0.626853		YDL080C	THI3	IV	0.639572		YLR180W	SAM1	XII	0.640155		YJR113C	RSM7	X	0.642797		YMR131C	RRB1	XIII	0.639835		YJL042W	MHP1	X	0.700177		YOR374W	ALD4	XV	0.7074		YFL010C	WWM1
													YLR381W	CTF3	XII	0.626971		YPL010W	RET3	XVI	0.639572		YNL202W	SPS19	XIV	0.640979		YMR303C	ADH2	XIII	0.64389		YDR392W	SPT3	IV	0.641388		YDR512C	EMI1	IV	0.700219		YOR358W	HAP5	XV	0.70929		YHR008C	SOD2
													YJR143C	PMT4	X	0.626971		YNL193W	YNL193W	XIV	0.639572		YDL232W	OST4	IV	0.641365		YNL241C	ZWF1	XIV	0.645215		YNL032W	SIW14	XIV	0.641641		YLR280C	YLR280C	XII	0.701956		YGR062C	COX18	VII	0.714174		YKL019W	RAM2
													YDL212W	SHR3	IV	0.627837		YDR212W	TCP1	IV	0.641978		YNR036C	MRPS12	XIV	0.641427		YJL111W	CCT7	X	0.645558		YOL093W	TRM10	XV	0.641676		YER144C	UBP5	V	0.705096		YKL052C	ASK1	XI	0.714626		YGL019W	CKB1
													YJR002W	MPP10	X	0.627875		YLL006W	MMM1	XII	0.642019		YNR054C	ESF2	XIV	0.641815		YNL067W	RPL9B	XIV	0.646581		YML005W	TRM12	XIII	0.642106		YER030W	CHZ1	V	0.706595		YOR348C	PUT4	XV	0.716176		YFR055W	IRC7
													YER044C	ERG28	V	0.628304		YOR115C	TRS33	XV	0.642489		YFR037C	RSC8	VI	0.641927		YDL173W	PAR32	IV	0.647612		YDR460W	TFB3	IV	0.642168		YOR172W	YRM1	XV	0.706898		YOR137C	SIA1	XV	0.716176		YDR260C	SWM1
													YLR266C	PDR8	XII	0.628719		YML105C	SEC65	XIII	0.642489		YDR501W	PLM2	IV	0.642132		YGL070C	RPB9	VII	0.647651		YOR159C	SME1	XV	0.643594		YPL040C	ISM1	XVI	0.707421		YER062C	GPP2	V	0.728346		YDL057W	YDL057W
													YDL063C	SYO1	IV	0.628719		YLR066W	SPC3	XII	0.642799		YKL068W	NUP100	XI	0.642291		YPL179W	PPQ1	XVI	0.648581		YDR515W	SLF1	IV	0.643856		YKR043C	SHB17	XI	0.709867		YFR032C	RRT5	VI	0.73325		YNL180C	RHO5
													YGL014W	PUF4	VII	0.629438		YCL067C	HMLALPHA2	III	0.643183		YER004W	FMP52	V	0.642956		YOR133W	EFT1	XV	0.649078		YOR172W	YRM1	XV	0.643856		YGR127W	YGR127W	VII	0.716131		YJL083W	TAX4	X	0.73379		YPL245W	YPL245W
													YNL077W	APJ1	XIV	0.631593		YGR156W	PTI1	VII	0.643183		YLR327C	TMA10	XII	0.643271		YER023W	PRO3	V	0.649319		YOR145C	PNO1	XV	0.643984		YDR453C	TSA2	IV	0.717068		YGR144W	THI4	VII	0.737709		YOL083W	ATG34
													YOL003C	PFA4	XV	0.631593		YLL011W	SOF1	XII	0.643363		YEL068C	YEL068C	V	0.644022		YPL098C	MGR2	XVI	0.649325		YGR173W	RBG2	VII	0.644615		YMR295C	YMR295C	XIII	0.722205		YJL118W	YJL118W	X	0.738544		YNL103W	MET4
													YML126C	ERG13	XIII	0.632037		YPL137C	GIP3	XVI	0.643494		YER027C	GAL83	V	0.644045		YNL090W	RHO2	XIV	0.65016		YER025W	GCD11	V	0.646179		YGR224W	AZR1	VII	0.723017		YBL075C	SSA3	II	0.739763		YKL091C	YKL091C
													YNL062C	GCD10	XIV	0.632356		YKL028W	TFA1	XI	0.64486		YEL026W	SNU13	V	0.644758		YER126C	NSA2	V	0.650862		YLL011W	SOF1	XII	0.647901		YPL278C	YPL278C	XVI	0.723017		YER030W	CHZ1	V	0.739862		YHL018W	YHL018W
													YDR165W	TRM82	IV	0.632581		YFL007W	BLM10	VI	0.646242		YKL152C	GPM1	XI	0.645665		YML081W	TDA9	XIII	0.651449		YPR137W	RRP9	XVI	0.649111		YIL045W	PIG2	IX	0.723017		YER144C	UBP5	V	0.742648		YDR075W	PPH3
													YLL034C	RIX7	XII	0.633067		YPR186C	PZF1	XVI	0.646458		YGR185C	TYS1	VII	0.64632		YDL201W	TRM8	IV	0.651489		YDR394W	RPT3	IV	0.649946		YDL214C	PRR2	IV	0.723017		YIR030C	DCG1	IX	0.74754		YOR159C	SME1
													YLR009W	RLP24	XII	0.633514		YPR010C	RPA135	XVI	0.64755		YDR188W	CCT6	IV	0.647102		YMR174C	PAI3	XIII	0.652715		YLR196W	PWP1	XII	0.650458		YLR348C	DIC1	XII	0.7258		YDL204W	RTN2	IV	0.748598		YOR272W	YTM1
													YPR055W	SEC8	XVI	0.634107		YLR207W	HRD3	XII	0.649032		YKR081C	RPF2	XI	0.647239		YLR327C	TMA10	XII	0.652715		YGR146C	ECL1	VII	0.651364		YBL013W	FMT1	II	0.728071		YCR079W	PTC6	III	0.754311		YEL060C	PRB1
													YLR114C	AVL9	XII	0.635202		YPL139C	UME1	XVI	0.649442		YPL037C	EGD1	XVI	0.647271		YLR463C	YLR463C	XII	0.652715		YFR034C	PHO4	VI	0.653007		YNR036C	MRPS12	XIV	0.728534		YER018C	SPC25	V	0.760448		YKL142W	MRP8
													YLR039C	RIC1	XII	0.635688		YIR024C	INA22	IX	0.649442		YML049C	RSE1	XIII	0.64747		YMR184W	ADD37	XIII	0.653017		YJR032W	CPR7	X	0.655247		YLR457C	NBP1	XII	0.7288		YDR328C	SKP1	IV	0.760529		YJL161W	FMP33
													YGL200C	EMP24	VII	0.635818		YMR241W	YHM2	XIII	0.649972		YML032C	RAD52	XIII	0.648044		YFR052W	RPN12	VI	0.653143		YJR133W	XPT1	X	0.656892		YGR223C	HSV2	VII	0.73376		YDL223C	HBT1	IV	0.768599		YDL025C	RTK1
													YLR268W	SEC22	XII	0.637199		YDR084C	TVP23	IV	0.651108		YJR085C	YJR085C	X	0.650412		YCL032W	STE50	III	0.654915		YPR181C	SEC23	XVI	0.657351		YKL052C	ASK1	XI	0.733824		YNL255C	GIS2	XIV	0.770163		YBL086C	YBL086C
													YLL012W	YEH1	XII	0.637645		YDR409W	SIZ1	IV	0.652172		YJL095W	BCK1	X	0.650605		YGR267C	FOL2	VII	0.654931		YPL190C	NAB3	XVI	0.658266		YNL140C	YNL140C	XIV	0.738124		YPL223C	GRE1	XVI	0.77507		YEL066W	HPA3
													YGL213C	SKI8	VII	0.638169		YDR030C	RAD28	IV	0.652172		YOR236W	DFR1	XV	0.651507		YFL017C	GNA1	VI	0.655528		YFR052W	RPN12	VI	0.658694		YPL134C	ODC1	XVI	0.744328		YCL033C	MXR2	III	0.778995		YCR072C	RSA4
													YDL051W	LHP1	IV	0.638169		YOL080C	REX4	XV	0.652172		YNL134C	YNL134C	XIV	0.652321		YGL113W	SLD3	VII	0.655644		YMR318C	ADH6	XIII	0.659534		YOR173W	DCS2	XV	0.756851		YIL155C	GUT2	IX	0.781547		YBL006C	LDB7
													YER112W	LSM4	V	0.638752		YMR312W	ELP6	XIII	0.652172		YGL100W	SEH1	VII	0.653758		YOL041C	NOP12	XV	0.655742		YLR146C	SPE4	XII	0.659632		YFL037W	TUB2	VI	0.757069		YGL088W	YGL088W	VII	0.782498		YPR191W	QCR2
													YOR174W	MED4	XV	0.639027		YGL133W	ITC1	VII	0.6532		YDR042C	YDR042C	IV	0.653918		YFL045C	SEC53	VI	0.656589		YGR275W	RTT102	VII	0.660127		YJL066C	MPM1	X	0.760791		YOL110W	SHR5	XV	0.782847		YLR016C	PML1
													YOR164C	GET4	XV	0.639116		YGL062W	PYC1	VII	0.653535		YML054C	CYB2	XIII	0.653918		YDL111C	RRP42	IV	0.656632		YGR129W	SYF2	VII	0.660251		YJL217W	REE1	X	0.763428		YBR091C	TIM12	II	0.784392		YDR272W	GLO2
													YML021C	UNG1	XIII	0.639204		YPR169W	JIP5	XVI	0.653565		YCL054W	SPB1	III	0.654278		YOR309C	YOR309C	XV	0.657481		YLR009W	RLP24	XII	0.660322		YJR006W	POL31	X	0.766302		YFL055W	AGP3	VI	0.787143		YGR167W	CLC1
													YDR120C	TRM1	IV	0.63971		YLR397C	AFG2	XII	0.654194		YCL033C	MXR2	III	0.654318		YGL179C	TOS3	VII	0.657716		YDL229W	SSB1	IV	0.660366		YOR092W	ECM3	XV	0.767307		YCR059C	YIH1	III	0.789522		YBR269C	SDH8
													YOR061W	CKA2	XV	0.640351		YFR052W	RPN12	VI	0.654459		YKL106W	AAT1	XI	0.654583		YOR324C	FRT1	XV	0.658059		YNL309W	STB1	XIV	0.66076		YOR327C	SNC2	XV	0.767496		YCL032W	STE50	III	0.792628		YEL067C	YEL067C
													YMR130W	YMR130W	XIII	0.641092		YER078C	ICP55	V	0.654679		YIL055C	YIL055C	IX	0.655337		YOL093W	TRM10	XV	0.65854		YMR035W	IMP2	XIII	0.661017		YPR151C	SUE1	XVI	0.775485		YOR028C	CIN5	XV	0.796189		YGR236C	SPG1
													YPL213W	LEA1	XVI	0.641651		YLR398C	SKI2	XII	0.65482		YDL157C	YDL157C	IV	0.656871		YDR394W	RPT3	IV	0.660851		YLR254C	NDL1	XII	0.66121		YCR079W	PTC6	III	0.776655		YFL038C	YPT1	VI	0.800157		YOL015W	IRC10
													YLR186W	EMG1	XII	0.642968		YGL115W	SNF4	VII	0.655857		YOR332W	VMA4	XV	0.658468		YLR135W	SLX4	XII	0.661568		YOR204W	DED1	XV	0.66147		YBR246W	RRT2	II	0.776718		YPL189W	GUP2	XVI	0.800605		YJL103C	GSM1
													YNL248C	RPA49	XIV	0.643096		YLR029C	RPL15A	XII	0.655897		YER018C	SPC25	V	0.659212		YLR266C	PDR8	XII	0.662617		YPR169W	JIP5	XVI	0.661733		YGL128C	CWC23	VII	0.778513		YJL217W	REE1	X	0.800908		YGL052W	YGL052W
													YNR012W	URK1	XIV	0.643806		YPL162C	YPL162C	XVI	0.656989		YKL056C	TMA19	XI	0.659646		YDL197C	ASF2	IV	0.66301		YLR103C	CDC45	XII	0.661831		YOR348C	PUT4	XV	0.779601		YLL062C	MHT1	XII	0.803328		YHL012W	YHL012W
													YHR204W	MNL1	VIII	0.644746		YER099C	PRS2	V	0.659801		YFR052W	RPN12	VI	0.660892		YGR119C	NUP57	VII	0.663198		YDR391C	YDR391C	IV	0.662209		YDR534C	FIT1	IV	0.78544		YPR184W	GDB1	XVI	0.814064		YGR107W	YGR107W
													YGL071W	AFT1	VII	0.644929		YPR048W	TAH18	XVI	0.661105		YML126C	ERG13	XIII	0.661218		YLR438W	CAR2	XII	0.664914		YDL208W	NHP2	IV	0.662305		YMR251W	GTO3	XIII	0.790132		YGR017W	YGR017W	VII	0.814456		YER091C	MET6
													YML103C	NUP188	XIII	0.645104		YDR257C	RKM4	IV	0.661105		YJR046W	TAH11	X	0.661267		YPL239W	YAR1	XVI	0.665968		YIL127C	RRT14	IX	0.663706		YPR193C	HPA2	XVI	0.790132		YFL011W	HXT10	VI	0.815712		YER099C	PRS2
													YGL055W	OLE1	VII	0.64513		YDR004W	RAD57	IV	0.661105		YLR029C	RPL15A	XII	0.662061		YGR253C	PUP2	VII	0.666984		YOR252W	TMA16	XV	0.663957		YOR137C	SIA1	XV	0.795949		YCR014C	POL4	III	0.815712		YPL232W	SSO1
													YKL196C	YKT6	XI	0.645189		YJL023C	PET130	X	0.661105		YGL191W	COX13	VII	0.662865		YOR004W	UTP23	XV	0.66705		YPR034W	ARP7	XVI	0.66408		YOL110W	SHR5	XV	0.798966		YDL243C	AAD4	IV	0.815712		YAL012W	CYS3
													YIL096C	BMT5	IX	0.645877		YOR117W	RPT5	XV	0.662631		YGL081W	YGL081W	VII	0.663378		YER031C	YPT31	V	0.668137		YER183C	FAU1	V	0.664557		YLR307W	CDA1	XII	0.80102		YNR070W	PDR18	XIV	0.815712		YER010C	YER010C
													YLR418C	CDC73	XII	0.64608		YLL034C	RIX7	XII	0.663299		YKL079W	SMY1	XI	0.664958		YGL100W	SEH1	VII	0.668248		YLR075W	RPL10	XII	0.66604		YJL221C	IMA4	X	0.803636		YNL018C	YNL018C	XIV	0.815712		YBR006W	UGA2
													YHR165C	PRP8	VIII	0.64729		YDR165W	TRM82	IV	0.664917		YDR159W	SAC3	IV	0.665297		YOR236W	DFR1	XV	0.668687		YNL052W	COX5A	XIV	0.667518		YNR008W	LRO1	XIV	0.804204		YDL188C	PPH22	IV	0.818467		YLR390W	ECM19
													YOR304W	ISW2	XV	0.649124		YDR300C	PRO1	IV	0.665551		YKL028W	TFA1	XI	0.665695		YNL202W	SPS19	XIV	0.669789		YER131W	RPS26B	V	0.667528		YGR011W	YGR011W	VII	0.809432		YDR433W	YDR433W	IV	0.819795		YNR054C	ESF2
													YNL141W	AAH1	XIV	0.649713		YGR135W	PRE9	VII	0.665998		YER031C	YPT31	V	0.666244		YER135C	YER135C	V	0.669789		YLL035W	GRC3	XII	0.667948		YGR052W	FMP48	VII	0.811554		YMR184W	ADD37	XIII	0.827744		YIL087C	AIM19
													YMR259C	TRM732	XIII	0.650607		YKL108W	SLD2	XI	0.666267		YOR117W	RPT5	XV	0.666842		YNL306W	MRPS18	XIV	0.670107		YNL151C	RPC31	XIV	0.669051		YOR374W	ALD4	XV	0.814425		YER054C	GIP2	V	0.829009		YBR231C	SWC5
													YER012W	PRE1	V	0.651578		YDR440W	DOT1	IV	0.666267		YKL138C	MRPL31	XI	0.669884		YDL209C	CWC2	IV	0.67098		YGR123C	PPT1	VII	0.669169		YIL059C	YIL059C	IX	0.816127		YNR008W	LRO1	XIV	0.833498		YGR159C	NSR1
													YML108W	YML108W	XIII	0.652966		YGL252C	RTG2	VII	0.66703		YKL052C	ASK1	XI	0.671438		YGR048W	UFD1	VII	0.671465		YLR351C	NIT3	XII	0.669254		YDR433W	YDR433W	IV	0.816434		YNR036C	MRPS12	XIV	0.841279		YDL176W	YDL176W
													YLR272C	YCS4	XII	0.652966		YJL035C	TAD2	X	0.667769		YOL077C	BRX1	XV	0.672046		YDR404C	RPB7	IV	0.671614		YLR354C	TAL1	XII	0.670156		YPL137C	GIP3	XVI	0.818175		YDL246C	SOR2	IV	0.849659		YLR137W	RKM5
													YGR050C	YGR050C	VII	0.652966		YOR357C	SNX3	XV	0.670504		YKL062W	MSN4	XI	0.6736		YGR063C	SPT4	VII	0.67449		YPR035W	GLN1	XVI	0.67048		YBR261C	TAE1	II	0.820977		YLR258W	GSY2	XII	0.851194		YJR130C	STR2
													YCL044C	MGR1	III	0.652966		YMR209C	YMR209C	XIII	0.670504		YGR223C	HSV2	VII	0.673995		YPL013C	MRPS16	XVI	0.675106		YDR260C	SWM1	IV	0.670948		YKL084W	HOT13	XI	0.822853		YLR345W	YLR345W	XII	0.853535		YBR249C	ARO4
													YDR020C	DAS2	IV	0.652966		YER112W	LSM4	V	0.670504		YOR271C	FSF1	XV	0.674244		YPL170W	DAP1	XVI	0.675472		YFR047C	BNA6	VI	0.671096		YMR174C	PAI3	XIII	0.823182		YBR285W	YBR285W	II	0.858781		YOR130C	ORT1
													YGR133W	PEX4	VII	0.652966		YHR133C	NSG1	VIII	0.671226		YEL054C	RPL12A	V	0.678354		YGL210W	YPT32	VII	0.675606		YDL004W	ATP16	IV	0.673303		YLR345W	YLR345W	XII	0.82675		YGR043C	NQM1	VII	0.858781		YGR211W	ZPR1
													YKL004W	AUR1	XI	0.652966		YLR386W	VAC14	XII	0.671993		YOR198C	BFR1	XV	0.678999		YCL054W	SPB1	III	0.676449		YNL175C	NOP13	XIV	0.675894		YCR059C	YIH1	III	0.827532		YPR062W	FCY1	XVI	0.85885		YGL162W	SUT1
													YDL080C	THI3	IV	0.652966		YOL129W	VPS68	XV	0.672265		YEL039C	CYC7	V	0.680351		YLL062C	MHT1	XII	0.677168		YOL040C	RPS15	XV	0.676145		YGR167W	CLC1	VII	0.831832		YMR250W	GAD1	XIII	0.864083		YKL087C	CYT2
													YNL036W	NCE103	XIV	0.652966		YML048W	GSF2	XIII	0.672467		YKL119C	VPH2	XI	0.68149		YDR026C	NSI1	IV	0.677637		YPL144W	POC4	XVI	0.676801		YJR010W	MET3	X	0.832642		YLR099C	ICT1	XII	0.869651		YCR076C	FUB1
													YLR011W	LOT6	XII	0.652966		YNL133C	FYV6	XIV	0.67293		YDR353W	TRR1	IV	0.681694		YNL182C	IPI3	XIV	0.677699		YGL221C	NIF3	VII	0.677209		YGR062C	COX18	VII	0.835259		YKL084W	HOT13	XI	0.8773		YDR512C	EMI1
													YHR035W	NEL1	VIII	0.652966		YOL148C	SPT20	XV	0.674044		YMR184W	ADD37	XIII	0.683073		YLR294C	YLR294C	XII	0.678777		YGR280C	PXR1	VII	0.679214		YGR078C	PAC10	VII	0.837707		YDL098C	SNU23	IV	0.877824		YCR059C	YIH1
													YOR319W	HSH49	XV	0.652966		YPR118W	MRI1	XVI	0.674402		YKL098W	MTC2	XI	0.685515		YLR395C	COX8	XII	0.679552		YOR286W	RDL2	XV	0.680144		YBR299W	MAL32	II	0.838495		YLR205C	HMX1	XII	0.878664		YFL044C	OTU1
													YIL105C	SLM1	IX	0.652966		YDR107C	TMN2	IV	0.675098		YLR208W	SEC13	XII	0.686997		YLR354C	TAL1	XII	0.679577		YGR072W	UPF3	VII	0.680239		YDR315C	IPK1	IV	0.838495		YMR291W	TDA1	XIII	0.880913		YGL211W	NCS6
													YNR039C	ZRG17	XIV	0.652966		YLR044C	PDC1	XII	0.675709		YEL034W	HYP2	V	0.687485		YIL145C	PAN6	IX	0.679604		YOR364W	YOR364W	XV	0.680382		YOR208W	PTP2	XV	0.840057		YPL187W	MF(ALPHA)1	XVI	0.882826		YHR124W	NDT80
													YIL141W	YIL141W	IX	0.652966		YHR165C	PRP8	VIII	0.679175		YMR035W	IMP2	XIII	0.688188		YDR298C	ATP5	IV	0.680103		YDR140W	MTQ2	IV	0.680628		YOR161C	PNS1	XV	0.841999		YGR078C	PAC10	VII	0.887006		YAL025C	MAK16
													YLR083C	EMP70	XII	0.65391		YGL014W	PUF4	VII	0.679221		YOR073W	SGO1	XV	0.692313		YJL056C	ZAP1	X	0.681284		YDL157C	YDL157C	IV	0.680697		YOL156W	HXT11	XV	0.848548		YBR261C	TAE1	II	0.893594		YGR063C	SPT4
													YJL111W	CCT7	X	0.654772		YDR196C	CAB5	IV	0.681151		YLR157C	ASP3-2	XII	0.692599		YJR058C	APS2	X	0.682075		YOR106W	VAM3	XV	0.681658		YDL246C	SOR2	IV	0.854262		YNL195C	YNL195C	XIV	0.893714		YER009W	NTF2
													YGL022W	STT3	VII	0.656725		YDR013W	PSF1	IV	0.683199		YCR084C	TUP1	III	0.692709		YOR213C	SAS5	XV	0.682796		YPL051W	ARL3	XVI	0.681683		YFL038C	YPT1	VI	0.857669		YPR160W	GPH1	XVI	0.901297		YKL211C	TRP3
													YKL122C	SRP21	XI	0.656924		YNR074C	AIF1	XIV	0.683199		YOR063W	RPL3	XV	0.692753		YPL144W	POC4	XVI	0.68354		YGR086C	PIL1	VII	0.684113		YOR028C	CIN5	XV	0.863339		YDL109C	YDL109C	IV	0.904521		YJL035C	TAD2
													YHR196W	UTP9	VIII	0.657106		YKL181W	PRS1	XI	0.683619		YDR012W	RPL4B	IV	0.693637		YNL079C	TPM1	XIV	0.683791		YCR016W	YCR016W	III	0.685297		YKR061W	KTR2	XI	0.875021		YOR161C	PNS1	XV	0.90717		YDR529C	QCR7
													YLR106C	MDN1	XII	0.657423		YER157W	COG3	V	0.684426		YNL182C	IPI3	XIV	0.69425		YLR109W	AHP1	XII	0.684139		YLR257W	YLR257W	XII	0.685487		YIL155C	GUT2	IX	0.877756		YPR027C	YPR027C	XVI	0.908821		YCR071C	IMG2
													YML007W	YAP1	XIII	0.658462		YOR001W	RRP6	XV	0.686092		YDR512C	EMI1	IV	0.694283		YPR152C	URN1	XVI	0.686183		YGR256W	GND2	VII	0.68634		YDL238C	GUD1	IV	0.877819		YMR105C	PGM2	XIII	0.917077		YKL052C	ASK1
													YKR024C	DBP7	XI	0.65868		YML053C	YML053C	XIII	0.687577		YMR074C	SDD2	XIII	0.694519		YNL175C	NOP13	XIV	0.687243		YJL063C	MRPL8	X	0.68725		YDR406W	PDR15	IV	0.883814		YDR512C	EMI1	IV	0.922768		YNL191W	DUG3
													YMR202W	ERG2	XIII	0.66029		YDR027C	VPS54	IV	0.688037		YOR294W	RRS1	XV	0.694999		YPL232W	SSO1	XVI	0.687467		YIL098C	FMC1	IX	0.688422		YER062C	GPP2	V	0.885501		YBR151W	APD1	II	0.924273		YJL122W	ALB1
													YKL078W	DHR2	XI	0.661631		YNL152W	INN1	XIV	0.688481		YOL038W	PRE6	XV	0.695368		YNR046W	TRM112	XIV	0.687955		YER134C	YER134C	V	0.689904		YGR017W	YGR017W	VII	0.888518		YOL101C	IZH4	XV	0.924646		YLR220W	CCC1
													YER006W	NUG1	V	0.661641		YDR515W	SLF1	IV	0.690113		YKR048C	NAP1	XI	0.695509		YGR017W	YGR017W	VII	0.689492		YDR465C	RMT2	IV	0.690993		YIL101C	XBP1	IX	0.890474		YLL059C	YLL059C	XII	0.931189		YKL035W	UGP1
													YNR052C	POP2	XIV	0.662264		YNL056W	OCA2	XIV	0.690113		YGR007W	ECT1	VII	0.697252		YIL138C	TPM2	IX	0.689591		YMR056C	AAC1	XIII	0.691162		YJR017C	ESS1	X	0.918197		YPL137C	GIP3	XVI	0.940129		YOL110W	SHR5
													YML049C	RSE1	XIII	0.663965		YGR123C	PPT1	VII	0.693554		YKL099C	UTP11	XI	0.69727		YNR051C	BRE5	XIV	0.690253		YMR017W	SPO20	XIII	0.691162		YBR052C	RFS1	II	0.922446		YJL142C	IRC9	X	0.941243		YGL090W	LIF1
													YDL159W	STE7	IV	0.664194		YGL092W	NUP145	VII	0.694032		YLR042C	YLR042C	XII	0.697466		YCR084C	TUP1	III	0.690454		YFR050C	PRE4	VI	0.69428		YIR028W	DAL4	IX	0.926551		YPR193C	HPA2	XVI	0.946956		YAR050W	FLO1
													YNL158W	PGA1	XIV	0.66535		YOR310C	NOP58	XV	0.694494		YDL167C	NRP1	IV	0.698149		YOL077C	BRX1	XV	0.691759		YJR068W	RFC2	X	0.694803		YKL026C	GPX1	XI	0.926551		YGR088W	CTT1	VII	0.949336		YFL058W	THI5
													YDR233C	RTN1	IV	0.665452		YMR229C	RRP5	XIII	0.697465		YGL011C	SCL1	VII	0.698865		YOR208W	PTP2	XV	0.691969		YDR312W	SSF2	IV	0.696269		YDR241W	BUD26	IV	0.931604		YEL068C	YEL068C	V	0.951849		YDR306C	YDR306C
													YFR005C	SAD1	VI	0.665566		YJL006C	CTK2	X	0.697805		YDR226W	ADK1	IV	0.699848		YLR110C	CCW12	XII	0.692025		YLR011W	LOT6	XII	0.69714		YMR291W	TDA1	XIII	0.93371		YFR053C	HXK1	VI	0.954905		YGR025W	YGR025W
													YKL205W	LOS1	XI	0.665975		YGR103W	NOP7	VII	0.698189		YLL024C	SSA2	XII	0.700177		YLL008W	DRS1	XII	0.692216		YIL110W	HPM1	IX	0.697377		YDL188C	PPH22	IV	0.937827		YCR098C	GIT1	III	0.967715		YKR014C	YPT52
													YLR002C	NOC3	XII	0.666193		YLL032C	YLL032C	XII	0.699073		YLR293C	GSP1	XII	0.700916		YIL169C	CSS1	IX	0.692244		YDL055C	PSA1	IV	0.697426		YLR141W	RRN5	XII	0.938117		YBR045C	GIP1	II	0.967715		YOL058W	ARG1
													YHR115C	DMA1	VIII	0.666513		YOL076W	MDM20	XV	0.701081		YCL042W	YCL042W	III	0.700986		YPL043W	NOP4	XVI	0.694426		YJR098C	YJR098C	X	0.697971		YLL062C	MHT1	XII	0.940116		YGR023W	MTL1	VII	0.967715		YKL086W	SRX1
													YMR308C	PSE1	XIII	0.667737		YCR043C	YCR043C	III	0.701081		YKL188C	PXA2	XI	0.700986		YJR152W	DAL5	X	0.695784		YER177W	BMH1	V	0.69819		YOL015W	IRC10	XV	0.94541		YPR151C	SUE1	XVI	0.967715		YPL055C	LGE1
													YJR064W	CCT5	X	0.668657		YLR117C	CLF1	XII	0.701294		YPL010W	RET3	XVI	0.701148		YGR135W	PRE9	VII	0.695893		YGL174W	BUD13	VII	0.699295		YFL011W	HXT10	VI	0.94541		YJR159W	SOR1	X	0.967715		YOR283W	YOR283W
													YDR184C	ATC1	IV	0.669268		YOL077C	BRX1	XV	0.702077		YDL208W	NHP2	IV	0.701725		YDR050C	TPI1	IV	0.696059		YNL009W	IDP3	XIV	0.701046		YER054C	GIP2	V	0.94541		YKL096W	CWP1	XI	0.971845		YLR177W	YLR177W
													YLR389C	STE23	XII	0.671936		YDR244W	PEX5	IV	0.702077		YKR095W	MLP1	XI	0.701803		YNL113W	RPC19	XIV	0.697247		YJL107C	YJL107C	X	0.701046		YDL098C	SNU23	IV	0.950631		YPL134C	ODC1	XVI	0.972216		YOL125W	TRM13
													YLR435W	TSR2	XII	0.672668		YOL149W	DCP1	XV	0.702077		YJR108W	ABM1	X	0.703549		YGL031C	RPL24A	VII	0.697578		YLR457C	NBP1	XII	0.701776		YPR062W	FCY1	XVI	0.96039		YMR174C	PAI3	XIII	0.992952		YHL034C	SBP1
													YMR066W	SOV1	XIII	0.672866		YDR349C	YPS7	IV	0.702432		YLR186W	EMG1	XII	0.704014		YJR006W	POL31	X	0.698071		YDL111C	RRP42	IV	0.702799		YLR258W	GSY2	XII	0.960724		YJL038C	LOH1	X	0.996284		YOR302W	YOR302W
													YOR080W	DIA2	XV	0.672866		YOL123W	HRP1	XV	0.703209		YNL014W	HEF3	XIV	0.704544		YNL052W	COX5A	XIV	0.698136		YGL050W	TYW3	VII	0.703315		YDR009W	GAL3	IV	0.965218		YOL026C	MIM1	XV	1.00184		YPR172W	YPR172W
													YKR081C	RPF2	XI	0.674165		YDL092W	SRP14	IV	0.703791		YFL038C	YPT1	VI	0.704993		YDL061C	RPS29B	IV	0.698853		YDR404C	RPB7	IV	0.70348		YLR099C	ICT1	XII	0.967069		YGR008C	STF2	VII	1.00936		YGL187C	COX4
													YMR223W	UBP8	XIII	0.674881		YOL151W	GRE2	XV	0.70405		YER094C	PUP3	V	0.705083		YGR177C	ATF2	VII	0.69919		YLR421C	RPN13	XII	0.703799		YJL035C	TAD2	X	0.968869		YJL035C	TAD2	X	1.03472		YNL015W	PBI2
													YGL016W	KAP122	VII	0.67585		YMR006C	PLB2	XIII	0.704748		YLR178C	TFS1	XII	0.706486		YDR101C	ARX1	IV	0.699518		YGL097W	SRM1	VII	0.705157		YMR250W	GAD1	XIII	0.972528		YOR178C	GAC1	XV	1.0381		YBR104W	YMC2
													YJL030W	MAD2	X	0.67605		YDR161W	ACL4	IV	0.705535		YKR038C	KAE1	XI	0.707785		YJR049C	UTR1	X	0.700974		YOR281C	PLP2	XV	0.705227		YNR014W	YNR014W	XIV	0.97759		YBR019C	GAL10	II	1.0381		YLR172C	DPH5
													YDR376W	ARH1	IV	0.676425		YPL227C	ALG5	XVI	0.705535		YJR070C	LIA1	X	0.707884		YGL105W	ARC1	VII	0.701646		YOL067C	RTG1	XV	0.706683		YGR043C	NQM1	VII	0.979793		YBR299W	MAL32	II	1.0381		YJL126W	NIT2
													YMR131C	RRB1	XIII	0.677062		YKL196C	YKT6	XI	0.705795		YLR295C	ATP14	XII	0.708605		YJL187C	SWE1	X	0.701704		YGR148C	RPL24B	VII	0.708564		YDR273W	DON1	IV	0.986052		YMR065W	KAR5	XIII	1.0381		YDR158W	HOM2
													YPL076W	GPI2	XVI	0.678501		YGL139W	FLC3	VII	0.707446		YDR399W	HPT1	IV	0.709087		YPR143W	RRP15	XVI	0.702852		YJL052W	TDH1	X	0.708826		YBR151W	APD1	II	0.988328		YML100W	TSL1	XIII	1.05551		YDR133C	YDR133C
													YGL099W	LSG1	VII	0.679004		YEL002C	WBP1	V	0.711443		YER173W	RAD24	V	0.7092		YMR138W	CIN4	XIII	0.703147		YNL155W	CUZ1	XIV	0.709203		YOL026C	MIM1	XV	0.993914		YEL030W	ECM10	V	1.05672		YGL035C	MIG1
													YMR247C	RKR1	XIII	0.679176		YPR105C	COG4	XVI	0.713572		YFR050C	PRE4	VI	0.710067		YGR042W	MTE1	VII	0.703652		YGL147C	RPL9A	VII	0.709216		YGR088W	CTT1	VII	0.994146		YLR280C	YLR280C	XII	1.06474		YJR104C	SOD1
													YHR064C	SSZ1	VIII	0.679202		YGR146C	ECL1	VII	0.713572		YDL235C	YPD1	IV	0.711928		YEL048C	TCA17	V	0.703736		YLR438W	CAR2	XII	0.709846		YEL030W	ECM10	V	1.00055		YJR104C	SOD1	X	1.06487		YIL065C	FIS1
													YDR414C	ERD1	IV	0.679438		YDL149W	ATG9	IV	0.713572		YOL123W	HRP1	XV	0.712301		YOR126C	IAH1	XV	0.704109		YGL242C	YGL242C	VII	0.709919		YJL214W	HXT8	X	1.00681		YMR323W	ERR3	XIII	1.07875		YCR046C	IMG1
													YER165W	PAB1	V	0.679788		YJL102W	MEF2	X	0.713572		YJL122W	ALB1	X	0.714991		YDL166C	FAP7	IV	0.704231		YDR487C	RIB3	IV	0.710109		YLR070C	XYL2	XII	1.00877		YKR049C	FMP46	XI	1.09855		YLR463C	YLR463C
													YLR134W	PDC5	XII	0.680629		YLR376C	PSY3	XII	0.713572		YJR024C	MDE1	X	0.715675		YLR073C	RFU1	XII	0.706519		YLR229C	CDC42	XII	0.710232		YFL061W	DDI2	VI	1.01252		YJR017C	ESS1	X	1.103		YBL028C	YBL028C
													YNL327W	EGT2	XIV	0.682287		YLR272C	YCS4	XII	0.713572		YOL124C	TRM11	XV	0.717164		YJR123W	RPS5	X	0.707839		YIL065C	FIS1	IX	0.710465		YDL024C	DIA3	IV	1.01675		YDR273W	DON1	IV	1.10522		YOR167C	RPS28A
													YPL244C	HUT1	XVI	0.682714		YJR010W	MET3	X	0.713572		YGR119C	NUP57	VII	0.718849		YDR382W	RPP2B	IV	0.708229		YEL044W	IES6	V	0.710813		YPR184W	GDB1	XVI	1.0179		YKL093W	MBR1	XI	1.12887		YDR540C	IRC4
													YML005W	TRM12	XIII	0.684445		YOL102C	TPT1	XV	0.713572		YGL162W	SUT1	VII	0.719146		YDL181W	INH1	IV	0.7087		YEL039C	CYC7	V	0.711126		YBR045C	GIP1	II	1.03114		YFL014W	HSP12	VI	1.13609		YLL057C	JLP1
													YOR207C	RET1	XV	0.686597		YJL193W	YJL193W	X	0.713572		YLR005W	SSL1	XII	0.720007		YMR005W	TAF4	XIII	0.708927		YOR004W	UTP23	XV	0.711875		YMR105C	PGM2	XIII	1.03721		YBR190W	YBR190W	II	1.13764		YGR066C	YGR066C
													YHL011C	PRS3	VIII	0.687631		YIL096C	BMT5	IX	0.713572		YEL038W	UTR4	V	0.72012		YDR513W	GRX2	IV	0.709306		YLL036C	PRP19	XII	0.713718		YJR108W	ABM1	X	1.04879		YJL218W	YJL218W	X	1.14329		YBL078C	ATG8
													YHR133C	NSG1	VIII	0.688299		YPL132W	COX11	XVI	0.713572		YGR232W	NAS6	VII	0.720325		YCR086W	CSM1	III	0.710431		YMR190C	SGS1	XIII	0.713758		YJR048W	CYC1	X	1.05862		YDL049C	KNH1	IV	1.15502		YKL186C	MTR2
													YHR007C	ERG11	VIII	0.688614		YMR066W	SOV1	XIII	0.713572		YMR275C	BUL1	XIII	0.726146		YOR194C	TOA1	XV	0.710605		YJL083W	TAX4	X	0.713808		YGR285C	ZUO1	VII	1.05915		YLR341W	SPO77	XII	1.15675		YER134C	YER134C
													YJR090C	GRR1	X	0.6891		YHR119W	SET1	VIII	0.713572		YPR143W	RRP15	XVI	0.727139		YDL031W	DBP10	IV	0.711341		YCL051W	LRE1	III	0.713935		YDL184C	RPL41A	IV	1.05952		YDL184C	RPL41A	IV	1.16134		YDR516C	EMI2
													YOR243C	PUS7	XV	0.690497		YOR349W	CIN1	XV	0.713572		YJL121C	RPE1	X	0.727484		YPR086W	SUA7	XVI	0.713103		YNL191W	DUG3	XIV	0.714878		YPR082C	DIB1	XVI	1.05963		YGR285C	ZUO1	VII	1.16892		YDR032C	PST2
													YNR027W	BUD17	XIV	0.69144		YOR235W	IRC13	XV	0.713572		YGR181W	TIM13	VII	0.727696		YGR144W	THI4	VII	0.714643		YMR217W	GUA1	XIII	0.715692		YKL096W	CWP1	XI	1.06494		YML083C	YML083C	XIII	1.16935		YER062C	GPP2
													YJL148W	RPA34	X	0.69323		YPL167C	REV3	XVI	0.713572		YLR172C	DPH5	XII	0.729354		YDR002W	YRB1	IV	0.715943		YER038C	KRE29	V	0.716207		YOR032C	HMS1	XV	1.07094		YPR082C	DIB1	XVI	1.1763		YOR028C	CIN5
													YGR060W	ERG25	VII	0.693457		YJR011C	YJR011C	X	0.713572		YDR529C	QCR7	IV	0.729516		YLR285W	NNT1	XII	0.717711		YDR226W	ADK1	IV	0.716319		YJR085C	YJR085C	X	1.07116		YGR201C	YGR201C	VII	1.17828		YOR036W	PEP12
													YNL149C	PGA2	XIV	0.693608		YHL029C	OCA5	VIII	0.713572		YPL111W	CAR1	XVI	0.730224		YIL142W	CCT2	IX	0.720237		YER081W	SER3	V	0.716857		YNL195C	YNL195C	XIV	1.09741		YCL040W	GLK1	III	1.18373		YIL116W	HIS5
													YDR234W	LYS4	IV	0.693742		YGR030C	POP6	VII	0.713572		YMR002W	MIX17	XIII	0.730882		YGR211W	ZPR1	VII	0.72092		YNL222W	SSU72	XIV	0.717157		YJL118W	YJL118W	X	1.11533		YJR048W	CYC1	X	1.19246		YOL151W	GRE2
													YLR455W	PDP3	XII	0.695277		YHR121W	LSM12	VIII	0.713572		YIR030C	DCG1	IX	0.732213		YIL134W	FLX1	IX	0.72112		YLR449W	FPR4	XII	0.718592		YNL203C	YNL203C	XIV	1.13805		YLR178C	TFS1	XII	1.19422		YEL026W	SNU13
													YCL064C	CHA1	III	0.69736		YFR020W	CSS2	VI	0.713572		YEL037C	RAD23	V	0.732804		YOR327C	SNC2	XV	0.722076		YGL062W	PYC1	VII	0.721381		YOL084W	PHM7	XV	1.13805		YOR032C	HMS1	XV	1.21426		YOR347C	PYK2
													YER110C	KAP123	V	0.697409		YHR120W	MSH1	VIII	0.713572		YKL110C	KTI12	XI	0.733008		YLR146C	SPE4	XII	0.723009		YNL232W	CSL4	XIV	0.721411		YFR032C	RRT5	VI	1.13805		YNL331C	AAD14	XIV	1.23075		YGL202W	ARO8
													YJL102W	MEF2	X	0.701329		YGR110W	CLD1	VII	0.713572		YMR005W	TAF4	XIII	0.733479		YER042W	MXR1	V	0.723752		YOR150W	MRPL23	XV	0.722382		YOR201C	MRM1	XV	1.13805		YGL089C	MF(ALPHA)2	VII	1.23075		YDL181W	INH1
													YDR227W	SIR4	IV	0.701329		YLR384C	IKI3	XII	0.716665		YMR263W	SAP30	XIII	0.734088		YIR004W	DJP1	IX	0.724474		YDR101C	ARX1	IV	0.72256		YLL046C	RNP1	XII	1.13805		YJL219W	HXT9	X	1.23075		YDL168W	SFA1
													YKR086W	PRP16	XI	0.70221		YGR234W	YHB1	VII	0.717479		YLR340W	RPP0	XII	0.734466		YJR046W	TAH11	X	0.725584		YMR174C	PAI3	XIII	0.722752		YCR102C	YCR102C	III	1.13805		YJR108W	ABM1	X	1.2451		YOR379C	YOR379C
													YPR048W	TAH18	XVI	0.703592		YKL014C	URB1	XI	0.720135		YKL196C	YKT6	XI	0.734477		YLR154C	RNH203	XII	0.726212		YPL105C	SYH1	XVI	0.72294		YBR190W	YBR190W	II	1.13805		YKL217W	JEN1	XI	1.25628		YGR288W	MAL13
													YPR114W	YPR114W	XVI	0.704192		YJR117W	STE24	X	0.722237		YLR110C	CCW12	XII	0.736298		YGL047W	ALG13	VII	0.729761		YLR281C	YLR281C	XII	0.725091		YKR103W	NFT1	XI	1.13805		YER188W	YER188W	V	1.2599		YIL153W	RRD1
													YDR144C	MKC7	IV	0.705322		YJR124C	YJR124C	X	0.723989		YOR125C	CAT5	XV	0.736658		YOR276W	CAF20	XV	0.731231		YPL108W	YPL108W	XVI	0.72547		YGR144W	THI4	VII	1.13805		YGR087C	PDC6	VII	1.26131		YDR178W	SDH4
													YKL181W	PRS1	XI	0.705522		YMR266W	RSN1	XIII	0.725446		YOR163W	DDP1	XV	0.736846		YGL050W	TYW3	VII	0.733232		YGR247W	CPD1	VII	0.72591		YOL101C	IZH4	XV	1.13805		YML054C	CYB2	XIII	1.27028		YHR176W	FMO1
													YLL002W	RTT109	XII	0.706078		YLR389C	STE23	XII	0.726246		YER142C	MAG1	V	0.737334		YER012W	PRE1	V	0.733771		YPL252C	YAH1	XVI	0.726504		YDL204W	RTN2	IV	1.1446		YDR094W	YDR094W	IV	1.29892		YKL103C	APE1
													YLR087C	CSF1	XII	0.707043		YNL167C	SKO1	XIV	0.727119		YPL179W	PPQ1	XVI	0.737734		YJR032W	CPR7	X	0.734751		YOL123W	HRP1	XV	0.726796		YLR178C	TFS1	XII	1.15152		YKR103W	NFT1	XI	1.30114		YKL137W	CMC1
													YPL259C	APM1	XVI	0.707414		YFL049W	SWP82	VI	0.73106		YIL122W	POG1	IX	0.738113		YOR117W	RPT5	XV	0.734832		YCR057C	PWP2	III	0.727145		YJL218W	YJL218W	X	1.15213		YDL174C	DLD1	IV	1.31156		YDL024C	DIA3
													YOR030W	DFG16	XV	0.70882		YPR058W	YMC1	XVI	0.732681		YIR012W	SQT1	IX	0.738827		YMR038C	CCS1	XIII	0.735302		YCL011C	GBP2	III	0.727245		YKR049C	FMP46	XI	1.16346		YKR050W	TRK2	XI	1.32267		YJL141C	YAK1
													YOR261C	RPN8	XV	0.709285		YGL055W	OLE1	VII	0.732681		YKR074W	AIM29	XI	0.739001		YLR043C	TRX1	XII	0.736968		YLR234W	TOP3	XII	0.727315		YJR159W	SOR1	X	1.18536		YNL202W	SPS19	XIV	1.36199		YGR124W	ASN2
													YML028W	TSA1	XIII	0.709366		YDR496C	PUF6	IV	0.735532		YKL181W	PRS1	XI	0.739183		YER177W	BMH1	V	0.737203		YPL131W	RPL5	XVI	0.727972		YPR160W	GPH1	XVI	1.19687		YOR201C	MRM1	XV	1.36825		YLR284C	ECI1
													YHL030W	ECM29	VIII	0.709956		YGL043W	DST1	VII	0.736115		YDL084W	SUB2	IV	0.740118		YNL010W	YNL010W	XIV	0.73905		YPL157W	TGS1	XVI	0.728578		YJR104C	SOD1	X	1.20506		YJL214W	HXT8	X	1.37961		YEL047C	FRD1
													YGR004W	PEX31	VII	0.709997		YJR064W	CCT5	X	0.736183		YCR051W	YCR051W	III	0.740641		YOL038W	PRE6	XV	0.739099		YDL031W	DBP10	IV	0.728913		YML100W	TSL1	XIII	1.2194		YGR254W	ENO1	VII	1.39807		YLR125W	YLR125W
													YOR375C	GDH1	XV	0.712012		YOR125C	CAT5	XV	0.737419		YIR004W	DJP1	IX	0.745292		YOR332W	VMA4	XV	0.739149		YMR046C	YMR046C	XIII	0.732464		YFR053C	HXK1	VI	1.2327		YLR218C	COA4	XII	1.41671		YDR001C	NTH1
													YLR238W	FAR10	XII	0.714367		YOR236W	DFR1	XV	0.738663		YOR367W	SCP1	XV	0.745437		YJR133W	XPT1	X	0.739425		YPL064C	CWC27	XVI	0.733839		YLR205C	HMX1	XII	1.2457		YMR081C	ISF1	XIII	1.43238		YGR078C	PAC10
													YNL087W	TCB2	XIV	0.714914		YGR133W	PEX4	VII	0.740045		YFR033C	QCR6	VI	0.746412		YGL078C	DBP3	VII	0.739994		YDR374C	PHO92	IV	0.736966		YIR016W	YIR016W	IX	1.26005		YKL178C	STE3	XI	1.44917		YPL119C	DBP1
													YMR006C	PLB2	XIII	0.715374		YLR352W	YLR352W	XII	0.740045		YKL067W	YNK1	XI	0.746632		YNL187W	SWT21	XIV	0.740178		YOL150C	YOL150C	XV	0.736966		YDL196W	YDL196W	IV	1.27556		YFL061W	DDI2	VI	1.45314		YJL026W	RNR2
													YDR172W	SUP35	IV	0.715614		YLR399C	BDF1	XII	0.74332		YKR024C	DBP7	XI	0.74815		YNL111C	CYB5	XIV	0.740178		YML083C	YML083C	XIII	0.736966		YCL073C	GEX1	III	1.27556		YLR092W	SUL2	XII	1.45682		YPL088W	YPL088W
													YDL100C	GET3	IV	0.717941		YIR033W	MGA2	IX	0.74363		YOR201C	MRM1	XV	0.749842		YGL023C	PIB2	VII	0.742063		YGL182C	YGL182C	VII	0.736966		YMR317W	YMR317W	XIII	1.27556		YCR021C	HSP30	III	1.53059		YDL086W	YDL086W
													YOR222W	ODC2	XV	0.717986		YCL045C	EMC1	III	0.744985		YDR222W	YDR222W	IV	0.751977		YGR020C	VMA7	VII	0.742349		YLR460C	YLR460C	XII	0.736966		YKR050W	TRK2	XI	1.28244		YGR248W	SOL4	VII	1.53221		YCR004C	YCP4
													YMR119W	ASI1	XIII	0.718258		YOL061W	PRS5	XV	0.745015		YKL091C	YKL091C	XI	0.753739		YCR047C	BUD23	III	0.742955		YLR070C	XYL2	XII	0.736966		YLR092W	SUL2	XII	1.2849		YCR020C	PET18	III	1.55268		YGL148W	ARO2
													YAL002W	VPS8	I	0.718258		YLR109W	AHP1	XII	0.746294		YIL109C	SEC24	IX	0.755102		YMR286W	MRPL33	XIII	0.744839		YOL015W	IRC10	XV	0.736966		YCR020C	PET18	III	1.29006		YNL335W	DDI3	XIV	1.66371		YDR380W	ARO10
													YML018C	YML018C	XIII	0.71844		YGL016W	KAP122	VII	0.746739		YOR120W	GCY1	XV	0.755939		YNR004W	SWM2	XIV	0.745825		YJR159W	SOR1	X	0.736966		YCL040W	GLK1	III	1.29259		YKR106W	GEX2	XI	1.67132		YHR191C	CTF8
													YJL061W	NUP82	X	0.720711		YLR039C	RIC1	XII	0.74752		YKL009W	MRT4	XI	0.756546		YOR215C	AIM41	XV	0.746604		YPL061W	ALD6	XVI	0.737953		YGR008C	STF2	VII	1.29748		YDR281C	PHM6	IV	1.67553		YDR231C	COX20
													YOL061W	PRS5	XV	0.722191		YDR222W	YDR222W	IV	0.749196		YNL039W	BDP1	XIV	0.75831		YGR223C	HSV2	VII	0.746633		YIL145C	PAN6	IX	0.739202		YKL115C	YKL115C	XI	1.30798		YKL115C	YKL115C	XI	1.69018		YER153C	PET122
													YGL233W	SEC15	VII	0.722229		YGR036C	CAX4	VII	0.749196		YIR010W	DSN1	IX	0.763302		YNL061W	NOP2	XIV	0.747131		YGL105W	ARC1	VII	0.739845		YDL174C	DLD1	IV	1.3189		YOL152W	FRE7	XV	1.80127		YDL048C	STP4
													YLR222C	UTP13	XII	0.722252		YLR362W	STE11	XII	0.750098		YJL107C	YJL107C	X	0.76347		YOL123W	HRP1	XV	0.748163		YMR183C	SSO2	XIII	0.740068		YGR087C	PDC6	VII	1.32407		YBR076W	ECM8	II	1.90882		YJR112W	NNF1
													YKR088C	TVP38	XI	0.722388		YIL149C	MLP2	IX	0.753101		YJR006W	POL31	X	0.764034		YPL271W	ATP15	XVI	0.748267		YPL239W	YAR1	XVI	0.741727		YER188W	YER188W	V	1.34352		YDL222C	FMP45	IV	2.10522		YKL183W	LOT5
													YFR020W	CSS2	VI	0.723356		YPL015C	HST2	XVI	0.753836		YGL097W	SRM1	VII	0.76654		YDR210W	YDR210W	IV	0.748532		YDL078C	MDH3	IV	0.74257		YKL178C	STE3	XI	1.34451		YBR050C	REG2	II	2.11339		YGR133W	PEX4
													YOR349W	CIN1	XV	0.723356		YER075C	PTP3	V	0.756641		YDL004W	ATP16	IV	0.766828		YLR155C	ASP3-1	XII	0.749959		YNR037C	RSM19	XIV	0.745683		YML054C	CYB2	XIII	1.36045		YIR027C	DAL1	IX	2.13764		YPL024W	RMI1
													YHR194W	MDM31	VIII	0.723356		YHR004C	NEM1	VIII	0.757966		YER067W	RGI1	V	0.771184		YIL152W	YIL152W	IX	0.750825		YDR031W	MIX14	IV	0.748049		YBL075C	SSA3	II	1.39181		YOR381W	FRE3	XV	2.47868		YNL317W	PFS2
													YJR126C	VPS70	X	0.723356		YIL075C	RPN2	IX	0.759442		YDL188C	PPH22	IV	0.773335		YDR249C	YDR249C	IV	0.750825		YNL209W	SSB2	XIV	0.748126		YNL331C	AAD14	XIV	1.41816		YCL042W	YCL042W	III	2.70085		YNL036W	NCE103
													YAL025C	MAK16	I	0.723356		YEL031W	SPF1	V	0.760709		YJL137C	GLG2	X	0.77372		YDR432W	NPL3	IV	0.751659		YLL045C	RPL8B	XII	0.750506		YGR254W	ENO1	VII	1.4417							YBR213W	MET8
													YML105C	SEC65	XIII	0.724016		YPR199C	ARR1	XVI	0.760878		YDL051W	LHP1	IV	0.775487		YDR133C	YDR133C	IV	0.754678		YPL043W	NOP4	XVI	0.75107		YKL217W	JEN1	XI	1.45998							YDR339C	FCF1
													YLR003C	CMS1	XII	0.724472		YJR116W	TDA4	X	0.760878		YOR253W	NAT5	XV	0.775853		YOR007C	SGT2	XV	0.754703		YOR276W	CAF20	XV	0.755576		YGR201C	YGR201C	VII	1.48451							YOR061W	CKA2
													YDR159W	SAC3	IV	0.724916		YLR455W	PDP3	XII	0.764198		YCL051W	LRE1	III	0.777407		YPL237W	SUI3	XVI	0.754834		YDR176W	NGG1	IV	0.756506		YJL219W	HXT9	X	1.51657							YDR267C	CIA1
													YLR298C	YHC1	XII	0.726547		YIL074C	SER33	IX	0.764198		YDR155C	CPR1	IV	0.77806		YMR235C	RNA1	XIII	0.754885		YLR285W	NNT1	XII	0.757519		YFL014W	HSP12	VI	1.51701							YLR375W	STP3
													YDR365C	ESF1	IV	0.728077		YHR055C	CUP1-2	VIII	0.764677		YJR068W	RFC2	X	0.778254		YOR367W	SCP1	XV	0.75584		YML093W	UTP14	XIII	0.757899		YBR050C	REG2	II	1.53037							YPL250C	ATG41
													YPL112C	PEX25	XVI	0.728254		YDL100C	GET3	IV	0.76636		YMR314W	PRE5	XIII	0.780022		YJL184W	GON7	X	0.756061		YFR037C	RSC8	VI	0.758081		YCR098C	GIT1	III	1.55309							YJR010W	MET3
													YML071C	COG8	XIII	0.728564		YPL146C	NOP53	XVI	0.767088		YKL128C	PMU1	XI	0.784008		YLR293C	GSP1	XII	0.759881		YLR340W	RPP0	XII	0.758123		YIR027C	DAL1	IX	1.55309							YGR086C	PIL1
													YJL050W	MTR4	X	0.730381		YNL070W	TOM7	XIV	0.76802		YER042W	MXR1	V	0.785222		YPR137W	RRP9	XVI	0.759946		YGR248W	SOL4	VII	0.762144		YLR218C	COA4	XII	1.56054							YPR127W	YPR127W
													YNR038W	DBP6	XIV	0.730698		YCR093W	CDC39	III	0.769625		YGR043C	NQM1	VII	0.785875		YNR054C	ESF2	XIV	0.760053		YGR042W	MTE1	VII	0.763766		YCR021C	HSP30	III	1.59583							YAR075W	YAR075W
													YGL039W	YGL039W	VII	0.730969		YGR142W	BTN2	VII	0.770905		YLR150W	STM1	XII	0.790409		YLR421C	RPN13	XII	0.761012		YOR332W	VMA4	XV	0.764194		YBR019C	GAL10	II	1.59749							YPR085C	ASA1
													YMR301C	ATM1	XIII	0.731918		YDL116W	NUP84	IV	0.771058		YDR433W	YDR433W	IV	0.792425		YER081W	SER3	V	0.761277		YDR054C	CDC34	IV	0.764256		YDR094W	YDR094W	IV	1.61012							YKL056C	TMA19
													YNL167C	SKO1	XIV	0.732401		YHR096C	HXT5	VIII	0.772466		YKL060C	FBA1	XI	0.792493		YGR208W	SER2	VII	0.762626		YLR109W	AHP1	XII	0.764588		YNL202W	SPS19	XIV	1.6161							YJR058C	APS2
													YKL014C	URB1	XI	0.732929		YDR198C	RKM2	IV	0.772466		YKR043C	SHB17	XI	0.79644		YMR260C	TIF11	XIII	0.762688		YJR072C	NPA3	X	0.765157		YMR081C	ISF1	XIII	1.62348							YDL049C	KNH1
													YEL006W	YEA6	V	0.733137		YCL054W	SPB1	III	0.777703		YDR321W	ASP1	IV	0.796814		YLR175W	CBF5	XII	0.764664		YCR052W	RSC6	III	0.765255		YGR248W	SOL4	VII	1.65719							YCL008C	STP22
													YGR104C	SRB5	VII	0.733886		YCL031C	RRP7	III	0.777703		YJL166W	QCR8	X	0.797266		YDL084W	SUB2	IV	0.765222		YDR399W	HPT1	IV	0.768204		YOR178C	GAC1	XV	1.67411							YGL106W	MLC1
													YLR051C	FCF2	XII	0.73465		YPL012W	RRP12	XVI	0.777703		YCL037C	SRO9	III	0.799727		YOR369C	RPS12	XV	0.766134		YDR222W	YDR222W	IV	0.769797		YDR281C	PHM6	IV	1.69605							YOR289W	YOR289W
													YGL073W	HSF1	VII	0.737031		YNL009W	IDP3	XIV	0.777703		YDR365C	ESF1	IV	0.800426		YPL131W	RPL5	XVI	0.766625		YER126C	NSA2	V	0.769919		YOL152W	FRE7	XV	1.79222							YIL079C	AIR1
													YCR094W	CDC50	III	0.737855		YOR147W	MDM32	XV	0.777703		YDL197C	ASF2	IV	0.801123		YLR005W	SSL1	XII	0.76665		YGR102C	GTF1	VII	0.770217		YGL088W	YGL088W	VII	1.80676							YKR075C	YKR075C
													YGL139W	FLC3	VII	0.73899		YPR103W	PRE2	XVI	0.779276		YIL079C	AIR1	IX	0.801417		YDL208W	NHP2	IV	0.767228		YER015W	FAA2	V	0.770913		YLR341W	SPO77	XII	1.81613							YDR082W	STN1
													YLR398C	SKI2	XII	0.740031		YDL159W	STE7	IV	0.779662		YLR109W	AHP1	XII	0.806295		YFR050C	PRE4	VI	0.768267		YIL091C	UTP25	IX	0.771708		YPR027C	YPR027C	XVI	1.81613							YBR253W	SRB6
													YLL051C	FRE6	XII	0.740429		YJR007W	SUI2	X	0.781406		YKL172W	EBP2	XI	0.807095		YGL211W	NCS6	VII	0.768772		YDL209C	CWC2	IV	0.772299		YDL222C	FMP45	IV	2.44062							YNL310C	ZIM17
													YFR029W	PTR3	VI	0.740429		YNL182C	IPI3	XIV	0.782285		YKL082C	RRP14	XI	0.807629		YGR230W	BNS1	VII	0.769722		YMR263W	SAP30	XIII	0.773148		YKR106W	GEX2	XI	2.45998							YBR273C	UBX7
													YLL014W	EMC6	XII	0.740429		YDR101C	ARX1	IV	0.784439		YGR159C	NSR1	VII	0.80816		YGR146C	ECL1	VII	0.77325		YNL182C	IPI3	XIV	0.773677		YBR076W	ECM8	II	2.51657							YIL122W	POG1
													YPL030W	TRM44	XVI	0.74216		YMR309C	NIP1	XIII	0.785141		YLR099C	ICT1	XII	0.809221		YPL061W	ALD6	XVI	0.773806		YOR163W	DDP1	XV	0.77374		YOR381W	FRE3	XV	2.53037							YIL146C	ATG32
													YDR515W	SLF1	IV	0.743164		YDR321W	ASP1	IV	0.78525		YJL076W	NET1	X	0.8101		YPR183W	DPM1	XVI	0.77453		YPR023C	EAF3	XVI	0.774164		YCL042W	YCL042W	III	2.81029							YIL045W	PIG2
													YER111C	SWI4	V	0.743353		YNL002C	RLP7	XIV	0.787573		YDL031W	DBP10	IV	0.814444		YOR224C	RPB8	XV	0.774758		YDR276C	PMP3	IV	0.774747												YCR021C	HSP30
													YLR249W	YEF3	XII	0.744005		YPL112C	PEX25	XVI	0.78886		YGR088W	CTT1	VII	0.814683		YGR007W	ECT1	VII	0.776238		YJL121C	RPE1	X	0.775627												YGR052W	FMP48
													YPL139C	UME1	XVI	0.744114		YIL127C	RRT14	IX	0.791575		YGR087C	PDC6	VII	0.814992		YDL229W	SSB1	IV	0.7767		YMR262W	YMR262W	XIII	0.775722												YIL046W	MET30
													YER060W	FCY21	V	0.744889		YOR341W	RPA190	XV	0.792267		YKL191W	DPH2	XI	0.815972		YOR286W	RDL2	XV	0.778782		YOR294W	RRS1	XV	0.776136												YGR205W	TDA10
													YPR051W	MAK3	XVI	0.745723		YDL031W	DBP10	IV	0.793345		YLR337C	VRP1	XII	0.817996		YNL290W	RFC3	XIV	0.778821		YDR267C	CIA1	IV	0.778404												YDL020C	RPN4
													YDL098C	SNU23	IV	0.746942		YOR355W	GDS1	XV	0.794492		YDL168W	SFA1	IV	0.820362		YJL190C	RPS22A	X	0.779497		YFL046W	FMP32	VI	0.778472												YKL176C	LST4
													YPR105C	COG4	XVI	0.748124		YNL087W	TCB2	XIV	0.79484		YOR045W	TOM6	XV	0.820834		YIR036C	IRC24	IX	0.780894		YOR125C	CAT5	XV	0.778659												YLR345W	YLR345W
													YOR208W	PTP2	XV	0.748124		YHL030W	ECM29	VIII	0.795741		YLR160C	ASP3-4	XII	0.823843		YDR460W	TFB3	IV	0.781757		YDL166C	FAP7	IV	0.779892												YPR067W	ISA2
													YLR192C	HCR1	XII	0.748891		YKL033W	TTI1	XI	0.796034		YGL215W	CLG1	VII	0.823843		YDR222W	YDR222W	IV	0.782595		YDR476C	YDR476C	IV	0.782652												YBR005W	RCR1
													YHR121W	LSM12	VIII	0.749602		YDL211C	YDL211C	IV	0.796034		YKL044W	MMO1	XI	0.823843		YPR069C	SPE3	XVI	0.782791		YOL061W	PRS5	XV	0.78387												YPR183W	DPM1
													YLR291C	GCD7	XII	0.749707		YMR138W	CIN4	XIII	0.796034		YJL142C	IRC9	X	0.823843		YNL030W	HHF2	XIV	0.783079		YGR017W	YGR017W	VII	0.785122												YGR247W	CPD1
													YLR247C	IRC20	XII	0.749828		YKL015W	PUT3	XI	0.797637		YLL052C	AQY2	XII	0.823843		YGL240W	DOC1	VII	0.78396		YNL314W	DAL82	XIV	0.785639												YAL020C	ATS1
													YLL008W	DRS1	XII	0.750379		YPR119W	CLB2	XVI	0.804027		YLR341W	SPO77	XII	0.823843		YDL097C	RPN6	IV	0.784272		YDR488C	PAC11	IV	0.786153												YER186C	YER186C
													YDL167C	NRP1	IV	0.750998		YNL327W	EGT2	XIV	0.80472		YGR292W	MAL12	VII	0.823843		YOR201C	MRM1	XV	0.787484		YNL179C	YNL179C	XIV	0.786434												YOL164W	BDS1
													YML081W	TDA9	XIII	0.751594		YDL020C	RPN4	IV	0.805315		YMR081C	ISF1	XIII	0.823843		YDL020C	RPN4	IV	0.787984		YOR362C	PRE10	XV	0.786685												YJL118W	YJL118W
													YIL019W	FAF1	IX	0.755064		YDL235C	YPD1	IV	0.805936		YGR107W	YGR107W	VII	0.823843		YGR111W	YGR111W	VII	0.789206		YLR208W	SEC13	XII	0.787758												YOL091W	SPO21
													YGR166W	TRS65	VII	0.755328		YJL109C	UTP10	X	0.807059		YNR058W	BIO3	XIV	0.823843		YDL157C	YDL157C	IV	0.789263		YCR072C	RSA4	III	0.787794												YDR273W	DON1
													YLR060W	FRS1	XII	0.755634		YEL034W	HYP2	V	0.808227		YMR317W	YMR317W	XIII	0.823843		YGL147C	RPL9A	VII	0.790007		YCL032W	STE50	III	0.788867												YJL166W	QCR8
													YIL027C	EMC5	IX	0.756589		YDR159W	SAC3	IV	0.80873		YOL015W	IRC10	XV	0.823843		YDL055C	PSA1	IV	0.790495		YPR051W	MAK3	XVI	0.790531												YPL149W	ATG5
													YOL009C	MDM12	XV	0.757303		YML028W	TSA1	XIII	0.808815		YDL086W	YDL086W	IV	0.826094		YPL157W	TGS1	XVI	0.790852		YGR268C	HUA1	VII	0.791173												YOR358W	HAP5
													YLR102C	APC9	XII	0.757303		YLR021W	IRC25	XII	0.810434		YOR157C	PUP1	XV	0.826372		YDL051W	LHP1	IV	0.791145		YDR167W	TAF10	IV	0.791231												YEL068C	YEL068C
													YOR052C	TMC1	XV	0.757303		YDL084W	SUB2	IV	0.811595		YMR190C	SGS1	XIII	0.82895		YOR355W	GDS1	XV	0.791288		YIL153W	RRD1	IX	0.792979												YPR062W	FCY1
													YNL182C	IPI3	XIV	0.757576		YGL086W	MAD1	VII	0.811604		YKL117W	SBA1	XI	0.831858		YLR172C	DPH5	XII	0.791867		YNL086W	SNN1	XIV	0.793549												YJL184W	GON7
													YLR072W	LAM6	XII	0.758319		YNL149C	PGA2	XIV	0.813108		YER146W	LSM5	V	0.832689		YEL037C	RAD23	V	0.792487		YNL187W	SWT21	XIV	0.795859												YKR076W	ECM4
													YER075C	PTP3	V	0.758319		YLL062C	MHT1	XII	0.813108		YGR042W	MTE1	VII	0.832832		YDL120W	YFH1	IV	0.793302		YDL150W	RPC53	IV	0.796148												YGR070W	ROM1
													YGR123C	PPT1	VII	0.758359		YMR159C	ATG16	XIII	0.813108		YML113W	DAT1	XIII	0.836388		YDL078C	MDH3	IV	0.793821		YNR046W	TRM112	XIV	0.796651												YJL066C	MPM1
													YLR148W	PEP3	XII	0.759008		YFL001W	DEG1	VI	0.813108		YOL026C	MIM1	XV	0.837964		YGL019W	CKB1	VII	0.794843		YPR172W	YPR172W	XVI	0.797158												YPR082C	DIB1
													YDL149W	ATG9	IV	0.759881		YML106W	URA5	XIII	0.815988		YLR141W	RRN5	XII	0.840717		YPL037C	EGD1	XVI	0.796158		YDL020C	RPN4	IV	0.799949												YGR110W	CLD1
													YJR007W	SUI2	X	0.760926		YKL154W	SRP102	XI	0.816258		YGL179C	TOS3	VII	0.840917		YER009W	NTF2	V	0.796667		YNL061W	NOP2	XIV	0.800243												YPL013C	MRPS16
													YDR110W	FOB1	IV	0.761491		YGL238W	CSE1	VII	0.816449		YCR059C	YIH1	III	0.842048		YOR021C	SFM1	XV	0.797498		YGR043C	NQM1	VII	0.801096												YHR105W	YPT35
													YDR104C	SPO71	IV	0.763998		YLR197W	NOP56	XII	0.817705		YDR328C	SKP1	IV	0.844397		YDL213C	NOP6	IV	0.798261		YOR117W	RPT5	XV	0.802793												YBR297W	MAL33
													YPL043W	NOP4	XVI	0.764181		YDL182W	LYS20	IV	0.818883		YOR362C	PRE10	XV	0.847652		YNL227C	JJJ1	XIV	0.798281		YLR178C	TFS1	XII	0.803055												YDL188C	PPH22
													YHR099W	TRA1	VIII	0.764638		YKL114C	APN1	XI	0.819183		YFR036W	CDC26	VI	0.84769		YEL039C	CYC7	V	0.79873		YJL218W	YJL218W	X	0.806007												YKL024C	URA6
													YLR020C	YEH2	XII	0.765176		YKL122C	SRP21	XI	0.820488		YCR060W	TAH1	III	0.853387		YGL220W	BOL2	VII	0.799532		YGL211W	NCS6	VII	0.806817												YBR240C	THI2
													YKL106W	AAT1	XI	0.765441		YGR104C	SRB5	VII	0.820488		YLR007W	NSE1	XII	0.855552		YGR248W	SOL4	VII	0.799884		YOR061W	CKA2	XV	0.806859												YLR141W	RRN5
													YDR257C	RKM4	IV	0.766857		YOR261C	RPN8	XV	0.821964		YDL223C	HBT1	IV	0.858195		YPR051W	MAK3	XVI	0.801689		YER142C	MAG1	V	0.807718												YGR239C	PEX21
													YCR095C	OCA4	III	0.768443		YML018C	YML018C	XIII	0.822694		YPR052C	NHP6A	XVI	0.860819		YDR276C	PMP3	IV	0.801844		YCL008C	STP22	III	0.808073												YFL038C	YPT1
													YJR141W	IPA1	X	0.768443		YOR319W	HSH49	XV	0.823197		YMR290C	HAS1	XIII	0.863749		YLR295C	ATP14	XII	0.802162		YNL241C	ZWF1	XIV	0.808522												YNL184C	YNL184C
													YDL087C	LUC7	IV	0.768443		YDR227W	SIR4	IV	0.823996		YJL066C	MPM1	X	0.868086		YJL025W	RRN7	X	0.803743		YDL167C	NRP1	IV	0.809663												YDR408C	ADE8
													YLR205C	HMX1	XII	0.768443		YCR054C	CTR86	III	0.826466		YDL098C	SNU23	IV	0.874217		YOR125C	CAT5	XV	0.80405		YNL185C	MRPL19	XIV	0.810638												YOL009C	MDM12
													YDR198C	RKM2	IV	0.768443		YGL054C	ERV14	VII	0.828393		YLL062C	MHT1	XII	0.878291		YPR048W	TAH18	XVI	0.804385		YLR005W	SSL1	XII	0.811801												YJL101C	GSH1
													YML031W	NDC1	XIII	0.77144		YLR098C	CHA4	XII	0.82905		YLR261C	VPS63	XII	0.889597		YNL240C	NAR1	XIV	0.804959		YCL054W	SPB1	III	0.812907												YPR093C	ASR1
													YGR140W	CBF2	VII	0.772706		YKL205W	LOS1	XI	0.82905		YJR104C	SOD1	X	0.890463		YCR060W	TAH1	III	0.808196		YDR155C	CPR1	IV	0.815567												YBR052C	RFS1
													YMR011W	HXT2	XIII	0.772832		YOL124C	TRM11	XV	0.83103		YKL163W	PIR3	XI	0.891563		YPR005C	HAL1	XVI	0.811261		YGL215W	CLG1	VII	0.81578												YDR328C	SKP1
													YLR126C	YLR126C	XII	0.773596		YCL044C	MGR1	III	0.831409		YOL080C	REX4	XV	0.893823		YPR163C	TIF3	XVI	0.813335		YPL237W	SUI3	XVI	0.816291												YLR270W	DCS1
													YPR118W	MRI1	XVI	0.774376		YGR233C	PHO81	VII	0.833312		YPL186C	UIP4	XVI	0.894232		YMR121C	RPL15B	XIII	0.814606		YGR020C	VMA7	VII	0.816709												YFL028C	CAF16
													YLR196W	PWP1	XII	0.774998		YGR117C	YGR117C	VII	0.834879		YPL034W	YPL034W	XVI	0.899792		YLL045C	RPL8B	XII	0.814841		YIL154C	IMP2'	IX	0.81703												YGR292W	MAL12
													YJL023C	PET130	X	0.776349		YDL167C	NRP1	IV	0.835969		YDL213C	NOP6	IV	0.901609		YPR041W	TIF5	XVI	0.820796		YNL148C	ALF1	XIV	0.817886												YJL143W	TIM17
													YKL028W	TFA1	XI	0.777448		YDR279W	RNH202	IV	0.836955		YLR165C	PUS5	XII	0.903278		YDR174W	HMO1	IV	0.822254		YDL205C	HEM3	IV	0.819013												YJR103W	URA8
													YMR177W	MMT1	XIII	0.778497		YLL014W	EMC6	XII	0.839103		YDL100C	GET3	IV	0.91426		YPL245W	YPL245W	XVI	0.825067		YNL307C	MCK1	XIV	0.820396												YHR071W	PCL5
													YMR229C	RRP5	XIII	0.780544		YKL216W	URA1	XI	0.839314		YKL084W	HOT13	XI	0.915266		YLL024C	SSA2	XII	0.825541		YDR398W	UTP5	IV	0.820906												YNL333W	SNZ2
													YDL201W	TRM8	IV	0.781634		YLR126C	YLR126C	XII	0.841896		YIL152W	YIL152W	IX	0.916952		YOR365C	YOR365C	XV	0.833287		YER095W	RAD51	V	0.823912												YIL113W	SDP1
													YMR243C	ZRC1	XIII	0.781935		YEL029C	BUD16	V	0.842855		YDR373W	FRQ1	IV	0.923053		YLR208W	SEC13	XII	0.833616		YDR412W	RRP17	IV	0.824064												YPL148C	PPT2
													YPL167C	REV3	XVI	0.782249		YHR197W	RIX1	VIII	0.844359		YPL171C	OYE3	XVI	0.923379		YGR181W	TIM13	VII	0.835265		YMR146C	TIF34	XIII	0.82411												YEL024W	RIP1
													YPR049C	ATG11	XVI	0.78367		YDR335W	MSN5	IV	0.846697		YER144C	UBP5	V	0.926937		YDL205C	HEM3	IV	0.837875		YNR015W	SMM1	XIV	0.824428												YDR242W	AMD2
													YMR126C	DLT1	XIII	0.785417		YIL105C	SLM1	IX	0.848732		YNR073C	MAN2	XIV	0.949374		YNL222W	SSU72	XIV	0.838742		YER010C	YER010C	V	0.825476												YHR211W	FLO5
													YDL209C	CWC2	IV	0.785417		YLR320W	MMS22	XII	0.851076		YDR133C	YDR133C	IV	0.949374		YGL166W	CUP2	VII	0.83927		YDL084W	SUB2	IV	0.830445												YHR138C	YHR138C
													YLR443W	ECM7	XII	0.785417		YLR456W	YLR456W	XII	0.851076		YKR060W	UTP30	XI	0.962907		YER018C	SPC25	V	0.840342		YOR110W	TFC7	XV	0.830748												YBR228W	SLX1
													YDR151C	CTH1	IV	0.785861		YIL134W	FLX1	IX	0.851076		YGR144W	THI4	VII	0.968233		YLR157C	ASP3-2	XII	0.841107		YJL030W	MAD2	X	0.830986												YIL055C	YIL055C
													YOR310C	NOP58	XV	0.786967		YEL068C	YEL068C	V	0.851076		YOL110W	SHR5	XV	0.971942		YIL110W	HPM1	IX	0.844094		YGL047W	ALG13	VII	0.832344												YIR037W	HYR1
													YLL011W	SOF1	XII	0.787187		YLR096W	KIN2	XII	0.851076		YLL057C	JLP1	XII	0.975846		YDL168W	SFA1	IV	0.84411		YGR135W	PRE9	VII	0.83241												YNL200C	NNR1
													YLR109W	AHP1	XII	0.7879		YNL132W	KRE33	XIV	0.854762		YLR437C	DIF1	XII	0.981536		YLR390W	ECM19	XII	0.844129		YLL008W	DRS1	XII	0.832729												YGR256W	GND2
													YKL056C	TMA19	XI	0.788272		YOR143C	THI80	XV	0.85653		YMR046C	YMR046C	XIII	0.985254		YER149C	PEA2	V	0.844986		YNL306W	MRPS18	XIV	0.833104												YJR096W	YJR096W
													YMR313C	TGL3	XIII	0.789103		YER044C	ERG28	V	0.864352		YNL244C	SUI1	XIV	0.986897		YMR217W	GUA1	XIII	0.847995		YOR237W	HES1	XV	0.834263												YPL219W	PCL8
													YLR175W	CBF5	XII	0.789882		YLR205C	HMX1	XII	0.865575		YOL005C	RPB11	XV	0.990425		YMR017W	SPO20	XIII	0.855655		YER143W	DDI1	V	0.834799												YOR134W	BAG7
													YPR110C	RPC40	XVI	0.790759		YFR050C	PRE4	VI	0.865867		YGR209C	TRX2	VII	0.990792		YDL184C	RPL41A	IV	0.855982		YMR295C	YMR295C	XIII	0.835282												YIL077C	YIL077C
													YNL151C	RPC31	XIV	0.791527		YHR196W	UTP9	VIII	0.866819		YJR120W	YJR120W	X	0.993768		YGR132C	PHB1	VII	0.857349		YPL232W	SSO1	XVI	0.835842												YOR019W	YOR019W
													YOR057W	SGT1	XV	0.792241		YDR270W	CCC2	IV	0.875036		YCR083W	TRX3	III	0.997326		YER143W	DDI1	V	0.859837		YNL202W	SPS19	XIV	0.836501												YOR380W	RDR1
													YJR117W	STE24	X	0.792312		YNR038W	DBP6	XIV	0.87891		YMR280C	CAT8	XIII	0.997872		YOL039W	RPP2A	XV	0.864603		YJL111W	CCT7	X	0.837002												YPR030W	CSR2
													YCL031C	RRP7	III	0.793448		YJL061W	NUP82	X	0.879381		YER066W	RRT13	V	1.00072		YNR073C	MAN2	XIV	0.865709		YPR173C	VPS4	XVI	0.837729												YFR015C	GSY1
													YDR243C	PRP28	IV	0.794322		YMR212C	EFR3	XIII	0.880222		YDL222C	FMP45	IV	1.00442		YGL123W	RPS2	VII	0.866371		YPL111W	CAR1	XVI	0.838469												YLL020C	YLL020C
													YKL009W	MRT4	XI	0.795386		YER102W	RPS8B	V	0.880373		YMR276W	DSK2	XIII	1.00468		YDR373W	FRQ1	IV	0.866524		YGL128C	CWC23	VII	0.839327												YPL247C	YPL247C
													YHR096C	HXT5	VIII	0.795924		YGR023W	MTL1	VII	0.883497		YKL217W	JEN1	XI	1.01649		YDR454C	GUK1	IV	0.866646		YNL282W	POP3	XIV	0.84022												YER004W	FMP52
													YLR276C	DBP9	XII	0.796802		YPR069C	SPE3	XVI	0.885487		YER103W	SSA4	V	1.0262		YIL096C	BMT5	IX	0.866935		YMR038C	CCS1	XIII	0.841463												YDR487C	RIB3
													YGR103W	NOP7	VII	0.796914		YML071C	COG8	XIII	0.885525		YDR154C	YDR154C	IV	1.02815		YOR362C	PRE10	XV	0.86774		YEL048C	TCA17	V	0.843355												YFR033C	QCR6
													YDL084W	SUB2	IV	0.797896		YGR041W	BUD9	VII	0.88722		YLR134W	PDC5	XII	1.04207		YOR294W	RRS1	XV	0.868831		YNR051C	BRE5	XIV	0.845957												YGR050C	YGR050C
													YDL182W	LYS20	IV	0.798069		YLL031C	GPI13	XII	0.88807		YDR281C	PHM6	IV	1.04624		YCL033C	MXR2	III	0.869613		YGR167W	CLC1	VII	0.846361												YKR043C	SHB17
													YPL146C	NOP53	XVI	0.800349		YPL156C	PRM4	XVI	0.89045		YDR315C	IPK1	IV	1.04624		YPL220W	RPL1A	XVI	0.869781		YIR004W	DJP1	IX	0.849594												YOR062C	YOR062C
													YGR152C	RSR1	VII	0.80072		YOL142W	RRP40	XV	0.891359		YKL086W	SRX1	XI	1.05332		YOL040C	RPS15	XV	0.870366		YDL134C	PPH21	IV	0.852954												YPL273W	SAM4
													YML106W	URA5	XIII	0.801329		YMR036C	MIH1	XIII	0.89191		YDL181W	INH1	IV	1.05363		YNL209W	SSB2	XIV	0.871935		YNL090W	RHO2	XIV	0.854584												YJR074W	MOG1
													YLR441C	RPS1A	XII	0.801376		YLR409C	UTP21	XII	0.892982		YJL214W	HXT8	X	1.05517		YNL310C	ZIM17	XIV	0.872816		YDR432W	NPL3	IV	0.855856												YLR280C	YLR280C
													YOL102C	TPT1	XV	0.803908		YJR034W	PET191	X	0.894145		YKR025W	RPC37	XI	1.05937		YDR412W	RRP17	IV	0.874112		YLR325C	RPL38	XII	0.856938												YER042W	MXR1
													YCR093W	CDC39	III	0.807923		YFL029C	CAK1	VI	0.894145		YGR102C	GTF1	VII	1.06428		YCR066W	RAD18	III	0.876751		YIL161W	YIL161W	IX	0.859685												YCL030C	HIS4
													YJR010W	MET3	X	0.808245		YDR235W	PRP42	IV	0.895776		YMR017W	SPO20	XIII	1.07177		YIR012W	SQT1	IX	0.878402		YNR073C	MAN2	XIV	0.862496												YBR047W	FMP23
													YPR186C	PZF1	XVI	0.808245		YGR140W	CBF2	VII	0.895776		YKR085C	MRPL20	XI	1.07785		YDR510W	SMT3	IV	0.880961		YNL023C	FAP1	XIV	0.864307												YDR391C	YDR391C
													YDR212W	TCP1	IV	0.810258		YGL179C	TOS3	VII	0.897997		YPR009W	SUT2	XVI	1.08164		YPR100W	MRPL51	XVI	0.881096		YGL123W	RPS2	VII	0.864352												YJR113C	RSM7
													YGL247W	BRR6	VII	0.812165		YDR380W	ARO10	IV	0.90215		YDR253C	MET32	IV	1.08688		YDR140W	MTQ2	IV	0.886029		YCL029C	BIK1	III	0.864934												YFR014C	CMK1
													YLR288C	MEC3	XII	0.812165		YLR084C	RAX2	XII	0.902606		YJR159W	SOR1	X	1.08688		YFL037W	TUB2	VI	0.887003		YER144C	UBP5	V	0.86821												YBR151W	APD1
													YEL022W	GEA2	V	0.814092		YDR060W	MAK21	IV	0.903203		YPR080W	TEF1	XVI	1.09784		YPL211W	NIP7	XVI	0.88855		YDR156W	RPA14	IV	0.869744												YKL109W	HAP4
													YML075C	HMG1	XIII	0.814689		YJR135C	MCM22	X	0.906217		YDL246C	SOR2	IV	1.10395		YER063W	THO1	V	0.889056		YIR036C	IRC24	IX	0.872288												YLR218C	COA4
													YEL002C	WBP1	V	0.815781		YHR153C	SPO16	VIII	0.906217		YNL124W	NAF1	XIV	1.11648		YOR271C	FSF1	XV	0.889201		YPR017C	DSS4	XVI	0.873126												YAL046C	BOL3
													YGL003C	CDH1	VII	0.817353		YJL209W	CBP1	X	0.906217		YGR201C	YGR201C	VII	1.12082		YGR209C	TRX2	VII	0.88938		YER023W	PRO3	V	0.873498												YBR076W	ECM8
													YLR066W	SPC3	XII	0.819477		YOR248W	YOR248W	XV	0.90997		YLR070C	XYL2	XII	1.12082		YER095W	RAD51	V	0.89183		YDL213C	NOP6	IV	0.873753												YPR099C	YPR099C
													YNL207W	RIO2	XIV	0.820261		YPR128C	ANT1	XVI	0.910874		YPL134C	ODC1	XVI	1.13023		YLR402W	YLR402W	XII	0.892181		YOR063W	RPL3	XV	0.87386												YJL056C	ZAP1
													YHR148W	IMP3	VIII	0.822891		YIL027C	EMC5	IX	0.913871		YLR119W	SRN2	XII	1.13222		YOR063W	RPL3	XV	0.892194		YPR041W	TIF5	XVI	0.874326												YJR159W	SOR1
													YLR273C	PIG1	XII	0.822891		YKR036C	CAF4	XI	0.917106		YNL198C	YNL198C	XIV	1.13934		YNL178W	RPS3	XIV	0.897393		YOR107W	RGS2	XV	0.874469												YIR036C	IRC24
													YOR010C	TIR2	XV	0.822891		YHR167W	THP2	VIII	0.917106		YER102W	RPS8B	V	1.16016		YOR157C	PUP1	XV	0.898243		YPL055C	LGE1	XVI	0.875294												YBL033C	RIB1
													YLR007W	NSE1	XII	0.822891		YCR082W	AHC2	III	0.92073		YNL086W	SNN1	XIV	1.16488		YER146W	LSM5	V	0.899615		YPR163C	TIF3	XVI	0.875389												YJL048C	UBX6
													YDL031W	DBP10	IV	0.825226		YFR036W	CDC26	VI	0.921681		YGR254W	ENO1	VII	1.17364		YLR160C	ASP3-4	XII	0.899958		YGL106W	MLC1	VII	0.876782												YFL021W	GAT1
													YOR093C	CMR2	XV	0.826159		YML031W	NDC1	XIII	0.924781		YKR049C	FMP46	XI	1.17907		YNL023C	FAP1	XIV	0.903547		YER152C	YER152C	V	0.877077												YJL083W	TAX4
													YCL054W	SPB1	III	0.826316		YLR372W	ELO3	XII	0.925677		YML028W	TSA1	XIII	1.18238		YOR358W	HAP5	XV	0.903677		YLR179C	YLR179C	XII	0.877501												YJL144W	YJL144W
													YIL076W	SEC28	IX	0.827362		YKR074W	AIM29	XI	0.929609		YJR147W	HMS2	X	1.18641		YML129C	COX14	XIII	0.904841		YER148W	SPT15	V	0.878642												YER156C	YER156C
													YPR103W	PRE2	XVI	0.828053		YKL057C	NUP120	XI	0.933962		YFL012W	YFL012W	VI	1.18641		YIR010W	DSN1	IX	0.905558		YPL015C	HST2	XVI	0.879462												YBR091C	TIM12
													YLR129W	DIP2	XII	0.82826		YOR201C	MRM1	XV	0.935965		YKL161C	KDX1	XI	1.19581		YLR119W	SRN2	XII	0.905602		YJL217W	REE1	X	0.880829												YCR051W	YCR051W
													YNL155W	CUZ1	XIV	0.83069		YCL014W	BUD3	III	0.939961		YFR055W	IRC7	VI	1.2041		YOR084W	LPX1	XV	0.907288		YML088W	UFO1	XIII	0.881025												YCR020C	PET18
													YMR266W	RSN1	XIII	0.830818		YHR053C	CUP1-1	VIII	0.942754		YLR294C	YLR294C	XII	1.21616		YDL081C	RPP1A	IV	0.907854		YGL166W	CUP2	VII	0.881356												YGR201C	YGR201C
													YOR260W	GCD1	XV	0.831019		YDL088C	ASM4	IV	0.944353		YCR105W	ADH7	III	1.23888		YCR046C	IMG1	III	0.908997		YPR069C	SPE3	XVI	0.882991												YHR043C	DOG2
													YLR384C	IKI3	XII	0.831124		YMR243C	ZRC1	XIII	0.944592		YDL109C	YDL109C	IV	1.23888		YDR226W	ADK1	IV	0.910308		YNL178W	RPS3	XIV	0.884351												YDL243C	AAD4
													YDR235W	PRP42	IV	0.83517		YDR067C	OCA6	IV	0.944898		YER084W	YER084W	V	1.23888		YGL148W	ARO2	VII	0.911357		YMR080C	NAM7	XIII	0.885394												YDL170W	UGA3
													YLR293C	GSP1	XII	0.83544		YOL041C	NOP12	XV	0.945016		YCR020C	PET18	III	1.23888		YDR156W	RPA14	IV	0.911563		YPR143W	RRP15	XVI	0.885634												YPL004C	LSP1
													YMR212C	EFR3	XIII	0.835918		YGR152C	RSR1	VII	0.948038		YDR273W	DON1	IV	1.23888		YLL020C	YLL020C	XII	0.914207		YMR277W	FCP1	XIII	0.887342												YFR049W	YMR31
													YPL111W	CAR1	XVI	0.836381		YNL119W	NCS2	XIV	0.948038		YJL217W	REE1	X	1.24917		YOR045W	TOM6	XV	0.91721		YNL030W	HHF2	XIV	0.887495												YNL086W	SNN1
													YEL031W	SPF1	V	0.837147		YDR427W	RPN9	IV	0.953887		YCR102C	YCR102C	III	1.28327		YGL135W	RPL1B	VII	0.917543		YLR073C	RFU1	XII	0.887607												YKL218C	SRY1
													YML080W	DUS1	XIII	0.839379		YOR279C	RFM1	XV	0.957498		YJR048W	CYC1	X	1.28452		YDL188C	PPH22	IV	0.918413		YPL211W	NIP7	XVI	0.889228												YDL246C	SOR2
													YLR412W	BER1	XII	0.839844		YJR126C	VPS70	X	0.960119		YJL035C	TAD2	X	1.28542		YPL114W	YPL114W	XVI	0.92075		YLR134W	PDC5	XII	0.889852												YLR395C	COX8
													YKR060W	UTP30	XI	0.840593		YHR184W	SSP1	VIII	0.9615		YCL073C	GEX1	III	1.30927		YJR070C	LIA1	X	0.923152		YLR021W	IRC25	XII	0.891028												YLL055W	YCT1
													YPR010C	RPA135	XVI	0.842516		YIL076W	SEC28	IX	0.967849		YOR032C	HMS1	XV	1.31861		YGR148C	RPL24B	VII	0.923228		YER107C	GLE2	V	0.894306												YDR258C	HSP78
													YPR069C	SPE3	XVI	0.843159		YJL110C	GZF3	X	0.968386		YKL109W	HAP4	XI	1.35231		YML102W	CAC2	XIII	0.926111		YDR454C	GUK1	IV	0.894996												YDR031W	MIX14
													YGR142W	BTN2	VII	0.844392		YJR030C	RBH2	X	0.969912		YNL195C	YNL195C	XIV	1.35436		YGL215W	CLG1	VII	0.92724		YMR121C	RPL15B	XIII	0.896411												YDL204W	RTN2
													YAL054C	ACS1	I	0.845611		YNR067C	DSE4	XIV	0.970545		YDR070C	FMP16	IV	1.35728		YNL155W	CUZ1	XIV	0.927313		YGL100W	SEH1	VII	0.896586												YKL016C	ATP7
													YML125C	PGA3	XIII	0.845734		YLR200W	YKE2	XII	0.97137		YOR235W	IRC13	XV	1.36271		YPL077C	YPL077C	XVI	0.928147		YLR180W	SAM1	XII	0.897892												YOR364W	YOR364W
													YOR361C	PRT1	XV	0.847355		YJL190C	RPS22A	X	0.974474		YMR175W	SIP18	XIII	1.36441		YNL134C	YNL134C	XIV	0.929272		YGR211W	ZPR1	VII	0.898596												YBR145W	ADH5
													YDR375C	BCS1	IV	0.849363		YGL073W	HSF1	VII	0.976607		YKL026C	GPX1	XI	1.36441		YDR188W	CCT6	IV	0.932441		YIL062C	ARC15	IX	0.900875												YNL332W	THI12
													YJL110C	GZF3	X	0.851746		YLR364W	GRX8	XII	0.976607		YNL285W	YNL285W	XIV	1.40881		YDL246C	SOR2	IV	0.932823		YLR323C	CWC24	XII	0.90171												YFR030W	MET10
													YCL045C	EMC1	III	0.851836		YPR158W	CUR1	XVI	0.976607		YOR180C	DCI1	XV	1.40881		YER142C	MAG1	V	0.932823		YDL051W	LHP1	IV	0.901941												YNL274C	GOR1
													YDR524C	AGE1	IV	0.852275		YLL002W	RTT109	XII	0.976607		YLL046C	RNP1	XII	1.40881		YOR379C	YOR379C	XV	0.932823		YNL310C	ZIM17	XIV	0.903324												YEL044W	IES6
													YDR335W	MSN5	IV	0.852508		YNL320W	YNL320W	XIV	0.980359		YLR174W	IDP2	XII	1.40881		YER186C	YER186C	V	0.932823		YER012W	PRE1	V	0.904636												YOL026C	MIM1
													YDR060W	MAK21	IV	0.853737		YEL022W	GEA2	V	0.981384		YLR140W	YLR140W	XII	1.40881		YPR102C	RPL11A	XVI	0.936187		YGL023C	PIB2	VII	0.905003												YOR338W	YOR338W
													YGL054C	ERV14	VII	0.853858		YNL077W	APJ1	XIV	0.983661		YNL184C	YNL184C	XIV	1.43855		YPL111W	CAR1	XVI	0.936214		YNR004W	SWM2	XIV	0.905003												YGL191W	COX13
													YDR195W	REF2	IV	0.855906		YJR022W	LSM8	X	0.986591		YER135C	YER135C	V	1.47592		YLR180W	SAM1	XII	0.94046		YDL039C	PRM7	IV	0.906891												YNR014W	YNR014W
													YNL002C	RLP7	XIV	0.85625		YJR046W	TAH11	X	0.988579		YGR285C	ZUO1	VII	1.5686		YMR290C	HAS1	XIII	0.94059		YDR154C	YDR154C	IV	0.908659												YDR035W	ARO3
													YML077W	BET5	XIII	0.859417		YHR148W	IMP3	VIII	0.989697		YOR381W	FRE3	XV	1.6312		YER156C	YER156C	V	0.940718		YML102W	CAC2	XIII	0.908918												YJR085C	YJR085C
													YPL162C	YPL162C	XVI	0.859417		YDR371W	CTS2	IV	0.990413		YPL223C	GRE1	XVI	1.6312		YLR186W	EMG1	XII	0.940823		YDR462W	MRPL28	IV	0.909267												YLR267W	BOP2
													YOL080C	REX4	XV	0.859818		YPR080W	TEF1	XVI	0.990569		YDL196W	YDL196W	IV	1.67184		YOR313C	SPS4	XV	0.943711		YDL097C	RPN6	IV	0.910604												YGL117W	YGL117W
													YJR044C	VPS55	X	0.86242		YHR017W	YSC83	VIII	0.99368		YNR002C	ATO2	XIV	1.67184		YDL235C	YPD1	IV	0.94451		YDR012W	RPL4B	IV	0.911411												YAL062W	GDH3
													YNL070W	TOM7	XIV	0.863419		YCR086W	CSM1	III	0.99368		YPR027C	YPR027C	XVI	1.67184		YGR210C	YGR210C	VII	0.945661		YOR084W	LPX1	XV	0.915303												YFL059W	SNZ3
													YOR147W	MDM32	XV	0.86596		YLL051C	FRE6	XII	0.99368		YDR241W	BUD26	IV	1.72431		YEL038W	UTR4	V	0.946293		YJR070C	LIA1	X	0.915688												YDR173C	ARG82
													YKR011C	YKR011C	XI	0.86596		YLR056W	ERG3	XII	1.00028		YLR334C	YLR334C	XII	1.82384		YIR037W	HYR1	IX	0.94686		YOR052C	TMC1	XV	0.91644												YNL335W	DDI3
													YGL179C	TOS3	VII	0.86596		YDR243C	PRP28	IV	1.00115		YEL045C	YEL045C	V	1.82384		YLR268W	SEC22	XII	0.94762		YOL139C	CDC33	XV	0.917593												YHR018C	ARG4
													YOL077C	BRX1	XV	0.866746		YJL173C	RFA3	X	1.00308		YLL059C	YLL059C	XII	1.82384		YLR007W	NSE1	XII	0.948765		YMR022W	UBC7	XIII	0.918768												YER103W	SSA4
													YEL034W	HYP2	V	0.869103		YJR141W	IPA1	X	1.00308		YMR107W	SPG4	XIII	1.93076		YDR241W	BUD26	IV	0.948765		YER153C	PET122	V	0.924244												YGR127W	YGR127W
													YMR256C	COX7	XIII	0.869284		YJL092W	SRS2	X	1.01191		YIR027C	DAL1	IX	1.93932		YLR234W	TOP3	XII	0.948765		YDR353W	TRR1	IV	0.925211												YDR453C	TSA2
													YLR430W	SEN1	XII	0.87192		YML077W	BET5	XIII	1.01313		YKL115C	YKL115C	XI	2.14577		YFL038C	YPT1	VI	0.949248		YNL099C	OCA1	XIV	0.926408												YOR393W	ERR1
													YIL104C	SHQ1	IX	0.873413		YDR524C	AGE1	IV	1.02477		YKL093W	MBR1	XI	2.17177		YDR070C	FMP16	IV	0.951682		YPR102C	RPL11A	XVI	0.927732												YIL154C	IMP2'
													YNL219C	ALG9	XIV	0.873808		YCR095C	OCA4	III	1.02477		YNL331C	AAD14	XIV	2.18641		YJR024C	MDE1	X	0.952767		YGL220W	BOL2	VII	0.929467												YGR144W	THI4
													YIL127C	RRT14	IX	0.875359		YOR076C	SKI7	XV	1.02808		YFL014W	HSP12	VI	2.2095		YIL064W	EFM4	IX	0.954453		YPL171C	OYE3	XVI	0.929611												YDR377W	ATP17
													YJL092W	SRS2	X	0.878141		YLR233C	EST1	XII	1.0355		YGL088W	YGL088W	VII	2.41706		YDL067C	COX9	IV	0.954781		YOR236W	DFR1	XV	0.929955												YDR171W	HSP42
													YMR309C	NIP1	XIII	0.884856		YER142C	MAG1	V	1.0355		YDR380W	ARO10	IV	2.73652		YGR133W	PEX4	VII	0.95667		YGL019W	CKB1	VII	0.930641												YDR433W	YDR433W
													YEL019C	MMS21	V	0.885627		YGR223C	HSV2	VII	1.0355		YFL056C	AAD6	VI	3.07177		YDR353W	TRR1	IV	0.957863		YNR027W	BUD17	XIV	0.931298												YBR261C	TAE1
													YPR158W	CUR1	XVI	0.885627		YGL154C	LYS5	VII	1.0355							YFR004W	RPN11	VI	0.963714		YMR290C	HAS1	XIII	0.933459												YDR009W	GAL3
													YGL238W	CSE1	VII	0.885627		YPR049C	ATG11	XVI	1.04542							YGR232W	NAS6	VII	0.966542		YPR009W	SUT2	XVI	0.934503												YLR070C	XYL2
													YGR234W	YHB1	VII	0.886492		YGL226W	MTC3	VII	1.05461							YJL166W	QCR8	X	0.966595		YMR311C	GLC8	XIII	0.935195												YOR303W	CPA1
													YLR352W	YLR352W	XII	0.886763		YML080W	DUS1	XIII	1.05526							YGL058W	RAD6	VII	0.96727		YOL038W	PRE6	XV	0.936946												YHR162W	MPC2
													YDR499W	LCD1	IV	0.887432		YMR284W	YKU70	XIII	1.06407							YDL223C	HBT1	IV	0.970001		YPL077C	YPL077C	XVI	0.939208												YGL224C	SDT1
													YLR084C	RAX2	XII	0.887672		YPL259C	APM1	XVI	1.06624							YMR002W	MIX17	XIII	0.973899		YJL214W	HXT8	X	0.941324												YPL111W	CAR1
													YPR080W	TEF1	XVI	0.88823		YNL155W	CUZ1	XIV	1.07027							YLR029C	RPL15A	XII	0.975233		YDR512C	EMI1	IV	0.941547												YGL125W	MET13
													YPL012W	RRP12	XVI	0.889343		YIL049W	DFG10	IX	1.07614							YLR099C	ICT1	XII	0.977389		YEL034W	HYP2	V	0.941791												YHR089C	GAR1
													YDR004W	RAD57	IV	0.890005		YMR025W	CSI1	XIII	1.07614							YLR340W	RPP0	XII	0.978397		YMR184W	ADD37	XIII	0.942691												YLR271W	CMG1
													YJL190C	RPS22A	X	0.891228		YDR110W	FOB1	IV	1.08281							YDR433W	YDR433W	IV	0.978835		YGR177C	ATF2	VII	0.944124												YLR303W	MET17
													YDR503C	LPP1	IV	0.892432		YMR290C	HAS1	XIII	1.08937							YDL014W	NOP1	IV	0.984257		YLR074C	BUD20	XII	0.94664												YNL179C	YNL179C
													YHR197W	RIX1	VIII	0.892556		YML051W	GAL80	XIII	1.09208							YNL198C	YNL198C	XIV	0.985291		YDL067C	COX9	IV	0.947888												YIL152W	YIL152W
													YFR050C	PRE4	VI	0.895658		YOR297C	TIM18	XV	1.09208							YNL019C	YNL019C	XIV	0.985291		YIL142W	CCT2	IX	0.950845												YJR025C	BNA1
													YDR420W	HKR1	IV	0.895823		YML091C	RPM2	XIII	1.095							YMR074C	SDD2	XIII	0.986917		YDL197C	ASF2	IV	0.951285												YNL240C	NAR1
													YOR001W	RRP6	XV	0.896589		YOR390W	FEX1	XV	1.09923							YOR052C	TMC1	XV	0.988986		YGR223C	HSV2	VII	0.952874												YLR174W	IDP2
													YPR082C	DIB1	XVI	0.897589		YDR151C	CTH1	IV	1.09985							YLR435W	TSR2	XII	0.992578		YDR278C	YDR278C	IV	0.952939												YKL066W	YKL066W
													YJR058C	APS2	X	0.898442		YMR256C	COX7	XIII	1.10184							YDR512C	EMI1	IV	0.993014		YEL037C	RAD23	V	0.958486												YBL064C	PRX1
													YMR061W	RNA14	XIII	0.898543		YDR065W	RRG1	IV	1.10589							YJL125C	GCD14	X	0.993464		YLR174W	IDP2	XII	0.959358												YIR029W	DAL2
													YFR001W	LOC1	VI	0.89976		YMR119W	ASI1	XIII	1.10843							YEL034W	HYP2	V	0.993743		YDL168W	SFA1	IV	0.960723												YPR145W	ASN1
													YKR036C	CAF4	XI	0.903193		YMR190C	SGS1	XIII	1.11212							YOL139C	CDC33	XV	0.997299		YDR510W	SMT3	IV	0.962963												YCR105W	ADH7
													YOR355W	GDS1	XV	0.906723		YDR132C	YDR132C	IV	1.11212							YLR150W	STM1	XII	1.00032		YDL230W	PTP1	IV	0.964257												YPL281C	ERR2
													YLR362W	STE11	XII	0.906723		YLR007W	NSE1	XII	1.11956							YDR155C	CPR1	IV	1.00693		YLR175W	CBF5	XII	0.964781												YIR034C	LYS1
													YMR190C	SGS1	XIII	0.90778		YJR091C	JSN1	X	1.12644							YPR052C	NHP6A	XVI	1.01064		YOR126C	IAH1	XV	0.965072												YGR203W	YCH1
													YLL035W	GRC3	XII	0.909306		YJR006W	POL31	X	1.12861							YDR173C	ARG82	IV	1.0142		YDL047W	SIT4	IV	0.96512												YDR281C	PHM6
													YOL041C	NOP12	XV	0.911226		YDR420W	HKR1	IV	1.12861							YLR134W	PDC5	XII	1.01743		YGR007W	ECT1	VII	0.966002												YPR151C	SUE1
													YLR103C	CDC45	XII	0.914232		YPR164W	MMS1	XVI	1.13581							YLR179C	YLR179C	XII	1.01749		YLR172C	DPH5	XII	0.966263												YEL072W	RMD6
													YNL195C	YNL195C	XIV	0.916001		YMR011W	HXT2	XIII	1.14017							YMR314W	PRE5	XIII	1.01759		YNL153C	GIM3	XIV	0.96729												YJL214W	HXT8
													YHR138C	YHR138C	VIII	0.916001		YPL061W	ALD6	XVI	1.14555							YFL044C	OTU1	VI	1.01771		YMR260C	TIF11	XIII	0.967736												YFR047C	BNA6
													YPL019C	VTC3	XVI	0.91767		YDR499W	LCD1	IV	1.14967							YNL153C	GIM3	XIV	1.01968		YDL223C	HBT1	IV	0.969256												YOR222W	ODC2
													YDL020C	RPN4	IV	0.921455		YOR052C	TMC1	XV	1.1532							YDR012W	RPL4B	IV	1.02241		YCR043C	YCR043C	III	0.969864												YJR154W	YJR154W
													YDR132C	YDR132C	IV	0.921455		YOR362C	PRE10	XV	1.16305							YDL110C	TMA17	IV	1.02294		YNR054C	ESF2	XIV	0.970748												YBR197C	YBR197C
													YER102W	RPS8B	V	0.925364		YER009W	NTF2	V	1.16867							YJR148W	BAT2	X	1.02357		YJL125C	GCD14	X	0.971795												YFL030W	AGX1
													YNR074C	AIF1	XIV	0.925985		YEL072W	RMD6	V	1.173							YDL047W	SIT4	IV	1.02711		YJR046W	TAH11	X	0.973927												YJR137C	MET5
													YOR341W	RPA190	XV	0.927571		YDR252W	BTT1	IV	1.173							YDR374C	PHO92	IV	1.02968		YDL246C	SOR2	IV	0.974005												YIR032C	DAL3
													YJR124C	YJR124C	X	0.928146		YLR057W	MNL2	XII	1.17697							YNL070W	TOM7	XIV	1.03211		YNL014W	HEF3	XIV	0.974544												YBR126C	TPS1
													YJR135C	MCM22	X	0.933074		YER183C	FAU1	V	1.17989							YJL066C	MPM1	X	1.03557		YIR010W	DSN1	IX	0.976757												YDR074W	TPS2
													YMR159C	ATG16	XIII	0.933074		YJR039W	YJR039W	X	1.1807							YGR085C	RPL11B	VII	1.04581		YPR182W	SMX3	XVI	0.980106												YCL033C	MXR2
													YJR053W	BFA1	X	0.940543		YLR134W	PDC5	XII	1.18295							YJR085C	YJR085C	X	1.04866		YGR063C	SPT4	VII	0.980606												YNR036C	MRPS12
													YMR138W	CIN4	XIII	0.940543		YOR057W	SGT1	XV	1.19062							YDL232W	OST4	IV	1.05159		YJR058C	APS2	X	0.980891												YEL009C	GCN4
													YHR100C	GEP4	VIII	0.947149		YEL019C	MMS21	V	1.199							YJL121C	RPE1	X	1.05313		YFL017C	GNA1	VI	0.981867												YHR210C	YHR210C
													YNL320W	YNL320W	XIV	0.947587		YCL064C	CHA1	III	1.20251							YJL143W	TIM17	X	1.05343		YNL134C	YNL134C	XIV	0.982876												YBR018C	GAL7
													YDR321W	ASP1	IV	0.951499		YLR034C	SMF3	XII	1.22652							YLR167W	RPS31	XII	1.05393		YGR232W	NAS6	VII	0.983255												YDR277C	MTH1
													YOR362C	PRE10	XV	0.952905		YER028C	MIG3	V	1.27157							YPL015C	HST2	XVI	1.05393		YDL181W	INH1	IV	0.984347												YDL110C	TMA17
													YJR129C	EFM3	X	0.962822		YJR136C	TTI2	X	1.273							YDR253C	MET32	IV	1.05568		YIR012W	SQT1	IX	0.987468												YBR157C	ICS2
													YDR496C	PUF6	IV	0.966016		YER060W	FCY21	V	1.273							YOR107W	RGS2	XV	1.05568		YJR113C	RSM7	X	0.989539												YKR106W	GEX2
													YLL031C	GPI13	XII	0.969388		YNL222W	SSU72	XIV	1.29853							YDL100C	GET3	IV	1.05699		YDR370C	DXO1	IV	0.990329												YOR185C	GSP2
													YGR188C	BUB1	VII	0.974894		YDR375C	BCS1	IV	1.31843							YDR009W	GAL3	IV	1.059		YGL179C	TOS3	VII	0.992107												YCR102C	YCR102C
													YMR069W	NAT4	XIII	0.974894		YGR177C	ATF2	VII	1.31975							YLR042C	YLR042C	XII	1.059		YOR327C	SNC2	XV	0.993389												YDR256C	CTA1
													YOR137C	SIA1	XV	0.974894		YKL084W	HOT13	XI	1.32501							YNR036C	MRPS12	XIV	1.05952		YDR418W	RPL12B	IV	0.996239												YNL187W	SWT21
													YDR427W	RPN9	IV	0.976697		YLR266C	PDR8	XII	1.33024							YDR321W	ASP1	IV	1.06157		YCR046C	IMG1	III	0.996887												YER053C	PIC2
													YJL109C	UTP10	X	0.977909		YNL051W	COG5	XIV	1.381							YJL118W	YJL118W	X	1.06211		YPR086W	SUA7	XVI	0.997243												YER081W	SER3
													YNR067C	DSE4	XIV	0.978519		YPL019C	VTC3	XVI	1.38914							YDR399W	HPT1	IV	1.06277		YDL086W	YDL086W	IV	0.998873												YER024W	YAT2
													YDR101C	ARX1	IV	0.980893		YHR215W	PHO12	VIII	1.42139							YLR264W	RPS28B	XII	1.0636		YGL162W	SUT1	VII	1.006												YIL028W	YIL028W
													YMR290C	HAS1	XIII	0.982714		YDL177C	YDL177C	IV	1.42978							YGR159C	NSR1	VII	1.07081		YFR036W	CDC26	VI	1.00666												YKL151C	NNR2
													YOL124C	TRM11	XV	0.995358		YCL063W	VAC17	III	1.43239							YMR046C	YMR046C	XIII	1.07196		YPR052C	NHP6A	XVI	1.00683												YBR035C	PDX3
													YJL173C	RFA3	X	0.998741		YPR009W	SUT2	XVI	1.47911							YFR033C	QCR6	VI	1.07778		YDR321W	ASP1	IV	1.00734												YLR257W	YLR257W
													YLR409C	UTP21	XII	1.00101		YOR253W	NAT5	XV	1.48836							YCL051W	LRE1	III	1.08156		YER009W	NTF2	V	1.00881												YER175C	TMT1
													YMR284W	YKU70	XIII	1.00346		YGL215W	CLG1	VII	1.50116							YJR063W	RPA12	X	1.08181		YMR002W	MIX17	XIII	1.00939												YNL255C	GIS2
													YNL025C	SSN8	XIV	1.00346		YJL073W	JEM1	X	1.50613							YDL086W	YDL086W	IV	1.08601		YNL290W	RFC3	XIV	1.01151												YNR057C	BIO4
													YOR076C	SKI7	XV	1.00419		YDR125C	ECM18	IV	1.52093							YEL030W	ECM10	V	1.0881		YLR186W	EMG1	XII	1.01187												YER035W	EDC2
													YJR136C	TTI2	X	1.00495		YDR332W	IRC3	IV	1.52093							YJR048W	CYC1	X	1.09202		YCR083W	TRX3	III	1.01219												YLR149C	YLR149C
													YDR065W	RRG1	IV	1.01052		YHL026C	YHL026C	VIII	1.55007							YGL127C	SOH1	VII	1.09221		YOR157C	PUP1	XV	1.01521												YLL062C	MHT1
													YGL226W	MTC3	VII	1.01286		YHR136C	SPL2	VIII	1.56157							YLR205C	HMX1	XII	1.09293		YDL120W	YFH1	IV	1.01536												YLR251W	SYM1
													YNL119W	NCS2	XIV	1.01671		YLR242C	ARV1	XII	1.6011							YJL217W	REE1	X	1.0984		YLR167W	RPS31	XII	1.01616												YPL171C	OYE3
													YGR036C	CAX4	VII	1.01754		YLR108C	YLR108C	XII	1.66353							YIL079C	AIR1	IX	1.10234		YGR201C	YGR201C	VII	1.01707												YJL217W	REE1
													YJR022W	LSM8	X	1.0222		YMR077C	VPS20	XIII	1.66353							YNL213C	RRG9	XIV	1.10752		YJR147W	HMS2	X	1.01707												YDR241W	BUD26
													YNL132W	KRE33	XIV	1.02401		YHL035C	VMR1	VIII	1.68041							YCR083W	TRX3	III	1.12279		YLR280C	YLR280C	XII	1.02076												YKR058W	GLG1
													YGL086W	MAD1	VII	1.02801		YER145C	FTR1	V	1.70729							YER094C	PUP3	V	1.12772		YJR148W	BAT2	X	1.02152												YDL067C	COX9
													YOL148C	SPT20	XV	1.02848		YHR178W	STB5	VIII	1.71357							YLR059C	REX2	XII	1.13585		YGR174C	CBP4	VII	1.02237												YCL040W	GLK1
													YKR074W	AIM29	XI	1.03148		YDR439W	LRS4	IV	1.79157							YNL014W	HEF3	XIV	1.14756		YGR087C	PDC6	VII	1.02406												YNR002C	ATO2
													YCR082W	AHC2	III	1.03311		YGL256W	ADH4	VII	1.82905							YCR082W	AHC2	III	1.15059		YIR037W	HYR1	IX	1.0241												YOR348C	PUT4
													YPR068C	HOS1	XVI	1.03763		YNL036W	NCE103	XIV	1.8835							YCR051W	YCR051W	III	1.15342		YGL148W	ARO2	VII	1.02589												YOR180C	DCI1
													YLR197W	NOP56	XII	1.03827		YOL158C	ENB1	XV	1.94239							YOR381W	FRE3	XV	1.15522		YGR085C	RPL11B	VII	1.02603												YFL067W	YFL067W
													YLR261C	VPS63	XII	1.03999		YGL010W	MPO1	VII	2.0355							YDR504C	SPG3	IV	1.15522		YIL152W	YIL152W	IX	1.02647												YJR008W	MHO1
													YKL015W	PUT3	XI	1.04253		YOL155C	HPF1	XV	2.04449							YGL138C	YGL138C	VII	1.15522		YNL198C	YNL198C	XIV	1.02647												YJR017C	ESS1
													YGR023W	MTL1	VII	1.04528		YPR002W	PDH1	XVI	2.15098							YLL059C	YLL059C	XII	1.15522		YMR314W	PRE5	XIII	1.02926												YEL073C	YEL073C
													YDR125C	ECM18	IV	1.04528		YIL169C	CSS1	IX	2.22815							YEL045C	YEL045C	V	1.15522		YGR159C	NSR1	VII	1.02948												YOR100C	CRC1
													YKL057C	NUP120	XI	1.04595		YMR058W	FET3	XIII	2.55219							YJR115W	YJR115W	X	1.15522		YOR194C	TOA1	XV	1.03804												YBR033W	EDS1
													YLR034C	SMF3	XII	1.0476		YML123C	PHO84	XIII	3.05772							YNL124W	NAF1	XIV	1.15522		YOR358W	HAP5	XV	1.03953												YDL021W	GPM2
													YMR036C	MIH1	XIII	1.04889		YEL065W	SIT1	V	3.1119							YDR418W	RPL12B	IV	1.15848		YDR241W	BUD26	IV	1.03953												YIL136W	OM45
													YMR207C	HFA1	XIII	1.04932		YLR136C	TIS11	XII	3.57155							YDR154C	YDR154C	IV	1.15896		YLR435W	TSR2	XII	1.04592												YCR083W	TRX3
													YJR030C	RBH2	X	1.0529		YHL040C	ARN1	VIII	3.81511							YEL054C	RPL12A	V	1.16989		YDL100C	GET3	IV	1.04854												YEL011W	GLC3
													YLR065C	ENV10	XII	1.0529		YOR383C	FIT3	XV	4.44006							YDR185C	UPS3	IV	1.1726		YGL175C	SAE2	VII	1.05445												YGL037C	PNC1
													YLR372W	ELO3	XII	1.05425		YHL047C	ARN2	VIII	4.63414							YOL026C	MIM1	XV	1.18795		YLR150W	STM1	XII	1.05495												YDL169C	UGX2
													YLR056W	ERG3	XII	1.0581		YOR382W	FIT2	XV	5.05504							YER004W	FMP52	V	1.19366		YIL064W	EFM4	IX	1.05802												YKL050C	YKL050C
													YOL142W	RRP40	XV	1.06208												YOR167C	RPS28A	XV	1.19714		YJL142C	IRC9	X	1.05889												YPR184W	GDB1
													YMR312W	ELP6	XIII	1.068												YMR276W	DSK2	XIII	1.20875		YPL245W	YPL245W	XVI	1.0599												YCR096C	HMRA2
													YPR164W	MMS1	XVI	1.08057												YPR082C	DIB1	XVI	1.21502		YJR048W	CYC1	X	1.06027												YLR258W	GSY2
													YJR091C	JSN1	X	1.0885												YLR141W	RRN5	XII	1.22156		YJL187C	SWE1	X	1.06458												YDR185C	UPS3
													YMR025W	CSI1	XIII	1.09354												YGR174C	CBP4	VII	1.22296		YER063W	THO1	V	1.06557												YJR108W	ABM1
													YER142C	MAG1	V	1.09354												YDL098C	SNU23	IV	1.22665		YDL235C	YPD1	IV	1.06578												YOR201C	MRM1
													YNL051W	COG5	XIV	1.09688												YEL026W	SNU13	V	1.24209		YPL024W	RMI1	XVI	1.06859												YJR095W	SFC1
													YNR004W	SWM2	XIV	1.09775												YPL134C	ODC1	XVI	1.24268		YNL240C	NAR1	XIV	1.07039												YKL026C	GPX1
													YJR116W	TDA4	X	1.10363												YNL281W	HCH1	XIV	1.24619		YPR183W	DPM1	XVI	1.07135												YBR256C	RIB5
													YCR043C	YCR043C	III	1.10787												YNL086W	SNN1	XIV	1.24832		YGR132C	PHB1	VII	1.07259												YIL059C	YIL059C
													YJL035C	TAD2	X	1.1124												YOR020C	HSP10	XV	1.25248		YFR004W	RPN11	VI	1.07397												YDL184C	RPL41A
													YER009W	NTF2	V	1.11456												YJR147W	HMS2	X	1.25475		YGR133W	PEX4	VII	1.07529												YFL052W	ZNF1
													YDR371W	CTS2	IV	1.12245												YPR009W	SUT2	XVI	1.26101		YJL184W	GON7	X	1.07688												YFR017C	IGD1
													YAL009W	SPO7	I	1.12245												YDR328C	SKP1	IV	1.26111		YFR033C	QCR6	VI	1.08268												YPR035W	GLN1
													YJR046W	TAH11	X	1.12805												YGL205W	POX1	VII	1.27069		YOR271C	FSF1	XV	1.08518												YLL039C	UBI4
													YCR086W	CSM1	III	1.13101												YJL122W	ALB1	X	1.28226		YLR205C	HMX1	XII	1.09104												YGL205W	POX1
													YER028C	MIG3	V	1.14125												YGL175C	SAE2	VII	1.28259		YLR029C	RPL15A	XII	1.09131												YKR049C	FMP46
													YDR439W	LRS4	IV	1.15547												YGL088W	YGL088W	VII	1.29661		YMR074C	SDD2	XIII	1.09134												YIR027C	DAL1
													YOR390W	FEX1	XV	1.1582												YJL138C	TIF2	X	1.3026		YPR100W	MRPL51	XVI	1.09258												YFR023W	PES4
													YLR200W	YKE2	XII	1.1738												YER067W	RGI1	V	1.3165		YEL038W	UTR4	V	1.09323												YPR193C	HPA2
													YGL154C	LYS5	VII	1.17653												YPR062W	FCY1	XVI	1.31796		YJR006W	POL31	X	1.10218												YBR050C	REG2
													YCL063W	VAC17	III	1.18694												YLR437C	DIF1	XII	1.32465		YDL014W	NOP1	IV	1.10881												YER054C	GIP2
													YLL049W	LDB18	XII	1.18902												YEL068C	YEL068C	V	1.32514		YJL066C	MPM1	X	1.10893												YCL065W	YCL065W
													YJR039W	YJR039W	X	1.19486												YPR080W	TEF1	XVI	1.33273		YFL037W	TUB2	VI	1.10902												YJL142C	IRC9
													YNL222W	SSU72	XIV	1.19945												YJR104C	SOD1	X	1.36416		YOR365C	YOR365C	XV	1.11548												YNL134C	YNL134C
													YDR279W	RNH202	IV	1.22065												YPL223C	GRE1	XVI	1.37761		YLR341W	SPO77	XII	1.11548												YPL186C	UIP4
													YJR006W	POL31	X	1.255												YDR315C	IPK1	IV	1.40314		YOR045W	TOM6	XV	1.11663												YNL195C	YNL195C
													YLL003W	SFI1	XII	1.25783												YOR235W	IRC13	XV	1.40457		YER067W	RGI1	V	1.11667												YAL054C	ACS1
													YJL073W	JEM1	X	1.26346												YOL005C	RPB11	XV	1.41051		YOL005C	RPB11	XV	1.11779												YGR008C	STF2
													YKL084W	HOT13	XI	1.2644												YJR017C	ESS1	X	1.41791		YLR141W	RRN5	XII	1.12199												YPL280W	HSP32
													YLR057W	MNL2	XII	1.28805												YDL196W	YDL196W	IV	1.41825		YER156C	YER156C	V	1.12438												YKL217W	JEN1
													YDR252W	BTT1	IV	1.32539												YMR081C	ISF1	XIII	1.41825		YGR210C	YGR210C	VII	1.12844												YPL017C	IRC15
													YOR253W	NAT5	XV	1.32539												YGR201C	YGR201C	VII	1.41825		YLR395C	COX8	XII	1.129												YER067W	RGI1
													YGR177C	ATF2	VII	1.33104												YPL024W	RMI1	XVI	1.42095		YLR059C	REX2	XII	1.1375												YIL164C	NIT1
													YHR178W	STB5	VIII	1.34102												YCR059C	YIH1	III	1.42206		YJL122W	ALB1	X	1.13778												YCL073C	GEX1
													YLR108C	YLR108C	XII	1.34328												YER102W	RPS8B	V	1.42365		YLR390W	ECM19	XII	1.13873												YNL194C	YNL194C
													YGL010W	MPO1	VII	1.35341												YJL214W	HXT8	X	1.43901		YDR009W	GAL3	IV	1.14032												YNL285W	YNL285W
													YMR087W	YMR087W	XIII	1.37543												YML113W	DAT1	XIII	1.45044		YLR264W	RPS28B	XII	1.14189												YFL056C	AAD6
													YIL049W	DFG10	IX	1.4002												YCL042W	YCL042W	III	1.47124		YGR078C	PAC10	VII	1.14321												YAL060W	BDH1
													YGL256W	ADH4	VII	1.41378												YNL244C	SUI1	XIV	1.47216		YJR024C	MDE1	X	1.14425												YPL054W	LEE1
													YMR077C	VPS20	XIII	1.45092												YDR256C	CTA1	IV	1.47714		YCR047C	BUD23	III	1.14469												YEL045C	YEL045C
													YER183C	FAU1	V	1.45489												YNL255C	GIS2	XIV	1.47899		YLR007W	NSE1	XII	1.16398												YCR098C	GIT1
													YPR009W	SUT2	XVI	1.48079												YML028W	TSA1	XIII	1.49831		YDR173C	ARG82	IV	1.18092												YKR069W	MET1
													YGL215W	CLG1	VII	1.49905												YNL331C	AAD14	XIV	1.51779		YOR381W	FRE3	XV	1.1964												YAL034C	FUN19
													YER145C	FTR1	V	1.52												YLR218C	COA4	XII	1.5357		YDL243C	AAD4	IV	1.1964												YCL067C	HMLALPHA2
													YLR242C	ARV1	XII	1.55986												YDR403W	DIT1	IV	1.53854		YDR315C	IPK1	IV	1.1964												YDR533C	HSP31
													YGR087C	PDC6	VII	1.57778												YMR065W	KAR5	XIII	1.54753		YLR437C	DIF1	XII	1.19998												YNL331C	AAD14
													YDR332W	IRC3	IV	1.62259												YFR055W	IRC7	VI	1.59496		YER094C	PUP3	V	1.20079												YDR223W	CRF1
													YOL158C	ENB1	XV	1.62642												YJL035C	TAD2	X	1.6168		YMR138W	CIN4	XIII	1.20176												YLR460C	YLR460C
													YLR233C	EST1	XII	1.65297												YEL033W	MTC7	V	1.63676		YOR020C	HSP10	XV	1.20487												YEL039C	CYC7
													YOL155C	HPF1	XV	1.70553												YDL222C	FMP45	IV	1.64064		YOL110W	SHR5	XV	1.20699												YBR285W	YBR285W
													YDL177C	YDL177C	IV	1.72825												YNL335W	DDI3	XIV	1.64064		YCR060W	TAH1	III	1.20811												YFR032C	RRT5
													YML123C	PHO84	XIII	1.75209												YLR334C	YLR334C	XII	1.66979		YGL127C	SOH1	VII	1.21311												YGR088W	CTT1
													YMR058W	FET3	XIII	1.91273												YGL177W	YGL177W	VII	1.66979		YEL054C	RPL12A	V	1.21888												YER096W	SHC1
													YPR002W	PDH1	XVI	2.01052												YGR254W	ENO1	VII	1.71939		YNL281W	HCH1	XIV	1.21892												YPR194C	OPT2
													YIL169C	CSS1	IX	2.01554												YNL285W	YNL285W	XIV	1.74018		YNL335W	DDI3	XIV	1.22239												YGL121C	GPG1
													YEL065W	SIT1	V	2.36311												YCR013C	YCR013C	III	1.85566		YEL030W	ECM10	V	1.23173												YNR069C	BSC5
													YLR136C	TIS11	XII	2.59157												YGR285C	ZUO1	VII	1.87802		YFL044C	OTU1	VI	1.23629												YPL230W	USV1
													YHL040C	ARN1	VIII	2.97489												YLR174W	IDP2	XII	1.89218		YEL045C	YEL045C	V	1.23947												YPR167C	MET16
													YOR382W	FIT2	XV	3.31248												YCR020C	PET18	III	1.89218		YNL124W	NAF1	XIV	1.24149												YBR019C	GAL10
													YHL047C	ARN2	VIII	3.41547												YNL195C	YNL195C	XIV	1.93949		YCR071C	IMG2	III	1.24239												YBR299W	MAL32
													YOR383C	FIT3	XV	3.64821												YJR108W	ABM1	X	2.00321		YMR069W	NAT4	XIII	1.24598												YLR312C	ATG39
																												YLR341W	SPO77	XII	2.00321		YER004W	FMP52	V	1.26207												YNL277W	MET2
																												YFL014W	HSP12	VI	2.018		YDR188W	CCT6	IV	1.26737												YLR334C	YLR334C
																												YMR107W	SPG4	XIII	2.03974		YLR092W	SUL2	XII	1.28716												YCR039C	MATALPHA2
																												YNR070W	PDR18	XIV	2.06211		YFL038C	YPT1	VI	1.29737												YHR087W	RTC3
																												YNR002C	ATO2	XIV	2.64064		YCR082W	AHC2	III	1.29788												YCL042W	YCL042W
																												YDR445C	YDR445C	IV	2.72764		YPL013C	MRPS16	XVI	1.30356												YGR043C	NQM1
																												YPL095C	EEB1	XVI	2.79211		YML028W	TSA1	XIII	1.30428												YIR017C	MET28
																												YDR380W	ARO10	IV	2.86933		YGL058W	RAD6	VII	1.30705												YBR190W	YBR190W
																												YLR162W	YLR162W	XII	3.04688		YEL068C	YEL068C	V	1.31817												YPL033C	SRL4
																																	YER018C	SPC25	V	1.31957												YLR092W	SUL2
																																	YDL110C	TMA17	IV	1.32072												YKL115C	YKL115C
																																	YER102W	RPS8B	V	1.32108												YBL075C	SSA3
																																	YGR025W	YGR025W	VII	1.32193												YDR253C	MET32
																																	YPL223C	GRE1	XVI	1.32193												YNR058W	BIO3
																																	YPR080W	TEF1	XVI	1.32762												YLR178C	TFS1
																																	YMR276W	DSK2	XIII	1.34065												YOR173W	DCS2
																																	YML065W	ORC1	XIII	1.35526												YFR053C	HXK1
																																	YNL184C	YNL184C	XIV	1.36632												YPR160W	GPH1
																																	YJL143W	TIM17	X	1.38331												YLR040C	AFB1
																																	YIL079C	AIR1	IX	1.38719												YAL063C	FLO9
																																	YNL331C	AAD14	XIV	1.38904												YDL222C	FMP45
																																	YDL098C	SNU23	IV	1.39568												YDL223C	HBT1
																																	YEL026W	SNU13	V	1.3978												YBR072W	HSP26
																																	YDR185C	UPS3	IV	1.39855												YPL223C	GRE1
																																	YCL033C	MXR2	III	1.39875												YBL049W	MOH1
																																	YFR055W	IRC7	VI	1.40149												YBR117C	TKL2
																																	YLR099C	ICT1	XII	1.40515												YLL046C	RNP1
																																	YDR124W	YDR124W	IV	1.41504												YHL024W	RIM4
																																	YJR063W	RPA12	X	1.41609												YOR391C	HSP33
																																	YGL052W	YGL052W	VII	1.43741												YOR120W	GCY1
																																	YDR328C	SKP1	IV	1.43765												YGL184C	STR3
																																	YOR167C	RPS28A	XV	1.44424												YBR294W	SUL1
																																	YDL222C	FMP45	IV	1.44478												YGR154C	GTO1
																																	YCR059C	YIH1	III	1.44759												YLR327C	TMA10
																																	YDL188C	PPH22	IV	1.45159												YGR248W	SOL4
																																	YMR065W	KAR5	XIII	1.46489												YDR070C	FMP16
																																	YPR082C	DIB1	XVI	1.46704												YKL093W	MBR1
																																	YPL134C	ODC1	XVI	1.47843												YER150W	SPI1
																																	YJL138C	TIF2	X	1.49376												YFL014W	HSP12
																																	YJR085C	YJR085C	X	1.51716												YJR004C	SAG1
																																	YNL244C	SUI1	XIV	1.53859												YKL178C	STE3
																																	YJR104C	SOD1	X	1.5558												YGL089C	MF(ALPHA)2
																																	YMR175W	SIP18	XIII	1.56294												YPL187W	MF(ALPHA)1
																																	YCR020C	PET18	III	1.56704
																																	YPR062W	FCY1	XVI	1.60009
																																	YCR051W	YCR051W	III	1.60045
																																	YNR036C	MRPS12	XIV	1.60426
																																	YGR254W	ENO1	VII	1.65841
																																	YOL026C	MIM1	XV	1.66047
																																	YNL195C	YNL195C	XIV	1.69632													YBR157C
																																	YFL014W	HSP12	VI	1.71498
																																	YCL042W	YCL042W	III	1.76851
																																	YGR285C	ZUO1	VII	1.77208
																																	YDR433W	YDR433W	IV	1.80467
																																	YCL073C	GEX1	III	1.80735
																																	YNL255C	GIS2	XIV	1.81497
																																	YML113W	DAT1	XIII	1.87361
																																	YOR201C	MRM1	XV	1.87447
																																	YPL114W	YPL114W	XVI	1.89077
																																	YLL059C	YLL059C	XII	1.90689
																																	YIR027C	DAL1	IX	1.90689
																																	YLR218C	COA4	XII	1.92293
																																	YLR334C	YLR334C	XII	1.92961
																																	YMR107W	SPG4	XIII	1.94342
																																	YLR140W	YLR140W	XII	1.95936
																																	YJR017C	ESS1	X	1.98094
																																	YLL046C	RNP1	XII	1.98489
																																	YJR108W	ABM1	X	1.98793
																																	YJL035C	TAD2	X	1.99852
																																	YFL056C	AAD6	VI	2.05889
																																	YDL184C	RPL41A	IV	2.16533
																																	YNR002C	ATO2	XIV	2.41504
																																	YDR380W	ARO10	IV	2.77371
																																	YPL095C	EEB1	XVI	2.79022
[truncated: 10 more columns]

## Sheet: 4B
	D2	D1/2	D1/2/8	D1/2/8/11_1	D1/2/8/11_2	D1/8_1	D1/8_2	D13	D13 (KLY195)_1	D13 (KLY195)_2		D2	D1/2	D1/2/8	D1/2/8/11_1	D1/2/8/11_2	D1/8_1	D1/8_2	D13	D13 (KLY195)_1	D13 (KLY195)_2
	mRNA											FP
ECM1	0.234							0.258	0.069	0.122		0.615							0.186	0.157	0.057
REI1						-0.206	-0.354	-0.03	0.013	-0.017							-0.174	-0.15	0.343	0.388	0.27
UTP20						-0.396	-0.312	0.036	-0.224	-0.035							-0.098	-0.041	-0.507	-0.502	-0.132
ENP1						0.063	0.036	0.051	0.036	0.056							0.042	0.158	0.299	-0.076	0.135
MAK5						-0.109	-0.035	0.318	0.189	0.209							0.085	0.071	0.205	0.152	0.154
RPB5						-0.176	-0.151	0.674	0.575	0.634							-0.28	-0.137	0.1	0.365	0.37
RPS6B
RPS9B
PWP2	0.427	0.358	-0.638	-0.384	-0.449	-0.232	-0.28	-0.56	-0.694	-0.638		0.322	0.252	0.441	0.593	0.727	0.262	0.203	0.443	0.219	0.282
RSA4	0.427	0.255	-0.31	-0.038	-0.083	-0.455	-0.51	-0.045	-0.252	-0.249		0.186	0.124	0.232	0.515	0.788	-0.025	-0.013	0.678	0.35	0.136
SPB1	0.457	0.523	0.432	0.504	0.518	0.092	-0.026	0.222	0.077	0.148		0.826	0.778	0.654	0.676	0.813	0.314	0.362	-0.015	0.085	0.027
KRR1	0.21	0.218	0.373	0.231	0.281	0.034	0.112	0.398	0.387	0.371		0.615	0.579	0.564	0.49	0.502	0.026	0.178	0.579	0.639	0.656
RRP7	0.169	0.171	0.753	0.739	0.894	-0.368	-0.294	0.645	0.558	0.633		0.793	0.778	0.617	0.286	0.207	-0.333	-0.234	-0.188	-0.013	-0.052
RPS14A
NOP1	0.797	0.776	-0.353	-0.227	-0.208	0.216	0.146	-0.671	-0.527	-0.502		0.137	0.037	0.503	0.984	1.109	0.264	0.222	0.587	0.379	0.803
NPL3	0.845	0.964	-0.114	0.056	-0.03	0.399	0.495	-0.625	-0.211	-0.303		-0.112	-0.199	0.598	0.752	0.856	0.16	0.094	0.438	0.48	0.693
RPA14	0.684	1.045	-0.168	0.121	-0.147	0.088	0.244	-0.222	-0.256	-0.408		-1.022	-0.523	0.602	0.912	0.87	-0.399	-0.275	0.471	0.424	0.386
UTP5	0.49	0.422	-0.412	-0.149	-0.217	-0.29	-0.416	-0.194	-0.224	-0.267		0.455	0.404	0.479	0.626	0.821	0.096	0.08	0.364	0.048	0.387
RLI1	-0.008	0.048	-0.279	-0.19	-0.156	-0.526	-0.428	-0.148	-0.243	-0.189		0.525	0.456	0.262	0.517	0.548	-0.191	-0.134	0.224	0.177	0.285
FAP7	0.711	0.969	0.221	0.199	0.198	0.536	0.403	0.005	0.081	-0.003		0.362	0.255	0.502	0.704	0.78	0.303	0.234	0.395	0.317	0.55
MRPL11	0.124	0.074	0.162	0.205	0.257	0.316	0.249	0.143	0.305	0.335		-0.597	-0.815	-0.741	-0.178	0.002	0.042	0.076	-0.264	-0.369	-0.189
SYO1	-0.114	-0.193	-0.314	-0.127	-0.047	-0.641	-0.556	0.173	-0.28	-0.15		0.629	0.562	-0.126	-0.114	-0.056	-0.2	-0.14	-0.137	-0.142	-0.353
UTP4	0.068	0.128	0.021	0.163	0.146	-0.322	-0.329	0.198	0.025	0.109		0.604	0.457	0.304	0.528	0.531	-0.143	-0.089	0.327	0.14	0.05
DBP10	0.625	0.623	0.284	0.298	0.354	0.012	-0.002	0.211	0.044	0.147		0.825	0.793	0.814	0.711	0.729	0.084	0.226	0.152	0.312	0.235
ACL4	0.59	0.522	0.341	0.171	0.39	0.043	-0.065	0.227	0.136	0.188		0.545	0.706	0.537	0.507	0.535	-0.114	-0.091	0.125	0.09	0.193
MAK21	0.377	0.315	0.175	0.199	0.267	-0.096	-0.088	0.325	0.133	0.198		0.854	0.903	0.289	0.139	0.186	-0.035	0.022	-0.134	-0.042	-0.074
TSR1	0.346	0.239	0.208	0.278	0.352	-0.268	-0.402	0.327	0.247	0.378		0.461	0.469	0.295	0.308	0.409	-0.063	-0.023	-0.029	0.108	0.081
FCF1	-0.006	0.122	0.094	0.127	0.099	-0.462	-0.462	0.45	0.343	0.222		-0.33	-0.342	-0.025	0.411	0.445	-0.099	-0.076	0.824	0.552	0.509
NOP6	0.737	0.63	0.626	0.681	0.687	0.239	0.143	0.495	0.548	0.386		0.322	0.243	0.902	0.798	0.874	0.136	0.258	0.321	0.733	0.468
RKM2	-0.383	-0.076	0.451	0.471	0.534	-0.318	-0.342	0.514	0.463	0.534		0.768	0.772	0.462	0.32	0.226	-0.324	-0.116	-0.482	-0.282	-0.039
NHP2	0.688	0.531	0.888	1.004	1.017	-0.102	-0.073	0.543	0.549	0.558		0.19	0.276	0.702	0.767	0.662	-0.542	-0.313	-0.008	0.35	0.132
SAS10	0.313	0.389	0.266	0.337	0.393	0.054	-0.227	0.603	0.484	0.423		0.421	0.257	0.241	0.327	0.416	0.098	0.194	0.454	0.551	0.451
ESF1	0.144	0.242	0.817	0.734	0.854	0.18	0.169	0.609	0.603	0.738		0.728	0.588	0.8	0.572	0.384	0.104	0.275	0.236	0.7	0.343
NOP14	0.244	0.238	0.378	0.287	0.383	-0.033	-0.006	0.615	0.339	0.388		0.479	0.28	0.229	0.165	0.238	0.051	0.099	0.099	0.245	0.015
SSF2	-0.019	-0.124	0.737	0.744	0.828	0.05	-0.009	0.62	0.372	0.412		0.12	0.008	0.478	0.474	0.696	0.132	0.184	0.088	0.217	-0.17
UTP6	-0.053	0.247	0.474	0.532	0.613	-0.304	-0.324	0.633	0.587	0.657		0.235	0.347	0.044	0.185	0.297	-0.185	-0.201	0.019	0.031	-0.037
RRP17	0.324	0.21	0.725	0.824	0.819	0.262	0.071	0.669	0.716	0.638		0.484	0.504	0.485	0.874	0.824	0.324	0.306	0.526	0.568	0.64
FAL1	-0.321	-0.264	0.423	0.356	0.416	-0.254	-0.261	0.726	0.583	0.602		0.104	-0.193	0.314	0.36	0.227	-0.554	-0.339	0.081	0.422	-0.063
SNU13	1.039	1.077	-0.146	0.162	-0.015	0.028	0.221	-0.473	-0.187	-0.317		0.559	0.179	0.645	1.242	1.398	0.379	0.401	0.765	0.188	0.927
ARB1	0.38	0.337	-0.077	-0.147	-0.117	0	0.057	-0.066	0.022	0.066		0.48	0.514	0.393	0.425	0.368	-0.047	0.071	0.121	0.266	0.481
LCP5	0.496	0.686	-0.017	0.195	0.159	-0.102	-0.24	0.118	0.137	0.037		0.224	0.184	0.137	0.552	0.612	-0.009	-0.09	0.234	-0.017	0.085
UTP7	0.355	0.304	0.193	0.263	0.301	-0.119	-0.136	0.266	0.176	0.266		0.597	0.476	0.535	0.309	0.393	-0.163	-0.078	0.043	0.27	0.136
NUG1	0.553	0.423	0.111	0.126	0.178	-0.227	-0.217	0.296	0.194	0.232		0.662	0.585	0.231	0.236	0.199	-0.439	-0.272	0.274	0.384	0.207
NSA2	0.37	0.401	0.159	0.365	0.426	-0.03	-0.108	0.402	0.383	0.332		0.169	0.192	0.165	0.651	0.77	-0.196	0.084	0.613	0.582	0.449
NOP16	0.378	0.361	0.863	0.865	0.882	0.3	0.087	0.838	0.792	0.81		0.399	0.248	0.119	0.371	0.476	-0.394	-0.243	0.338	0.583	0.313
SPB4	0.018	-0.237	0.289	0.332	0.368	-0.161	-0.13	0.445	0.355	0.397		0.005	0.009	-0.177	0.117	0.034	-0.343	-0.32	0.102	0.174	-0.046
LOC1	0.337	0.242	0.899	0.905	0.964	0.059	-0.11	0.851	0.832	0.795		0.9	0.607	0.418	0.403	0.465	-0.162	0.011	0.218	0.407	0.105
RPS2	0.806	0.723	0.244	0.341	0.299	0.029	0.006	-0.284	0.285	0.194		0.225	0.312	0.639	0.866	0.864	0.072	0.23	0.22	0.107	0.682
UTP22	-0.111	0.086	-0.344	-0.243	-0.223	-0.285	-0.075	-0.157	-0.181	-0.088		0.556	0.616	0.081	-0.081	-0.124	-0.064	0.085	-0.309	-0.275	-0.179
SDA1	0.876	0.759	-0.061	-0.042	0.003	0.073	0.009	-0.072	-0.245	-0.166		0.363	0.148	0.44	0.123	0.488	0.247	0.38	0.32	0.101	0.196
ROK1	-0.029	0.049	-0.208	-0.019	-0.056	-0.162	-0.145	-0.005	-0.055	-0.027		0.462	0.531	-0.064	-0.147	0.229	-0.061	0	0.257	0.177	-0.015
PXR1	0.51	0.595	-0.113	0.262	0.08	-0.001	-0.364	0.186	-0.181	-0.374		0.293	0.191	0.413	0.343	0.679	0.133	0.253	0.426	0.604	0.126
RNH70	0.272	0.051	0.176	0.088	0.187	0.055	0.065	0.206	0.173	0.241		0.401	0.273	0.251	0.134	0.305	-0.04	-0.011	0.138	0.098	0.287
NSA1	0.248	0.539	0.325	0.406	0.49	-0.137	-0.12	0.371	0.285	0.327		0.147	0.236	0.535	0.463	0.562	-0.084	-0.055	0.238	0.416	0.347
DBP3	0.193	0.22	0.385	0.418	0.525	-0.163	-0.117	0.439	0.353	0.367		0.429	0.176	0.627	0.74	0.498	-0.237	-0.202	0.053	0.577	0.164
NOP7	0.616	0.499	0.505	0.367	0.503	-0.166	-0.186	0.52	0.437	0.531		0.797	0.698	0.462	0.316	0.223	-0.439	-0.205	0.105	0.446	0.252
ENP2	0.227	0.1	0.36	0.394	0.447	-0.136	-0.149	0.579	0.315	0.4		0.448	0.32	0.436	0.381	0.509	0.073	0.07	0.395	0.368	0.274
UTP8	-0.263	0.018	0.289	0.367	0.419	-0.327	-0.2	0.604	0.399	0.454		0.534	0.63	0.106	-0.077	0.019	-0.393	-0.36	-0.192	-0.117	-0.335
SLX9	0.057	-0.044	0.509	0.662	0.731	-0.123	-0.191	0.834	0.775	0.763		0.339	0.331	-0.026	0.241	0.267	-0.38	-0.15	0.205	0.328	0.033
NOP19	-0.039	-0.004	0.814	0.967	0.999	0.227	0.128	0.894	0.841	0.823		-0.061	-1.084	-0.098	0.054	-0.211	-1.113	-0.969	-0.17	0.352	-0.542
CGR1	0.581	0.225	1.293	1.459	1.454	0.321	0.121	1.301	1.23	1.117		-0.314	-0.558	0.435	0.604	0.382	-0.849	-0.471	0.052	0.866	-0.032
RPS0A
RPL8A	0.297	0.537						-0.414	0.32	0.224		0.128	0.332						-0.161	-0.08	0.516
DBP8	0.269	0.377						-0.094	-0.126	-0.132		0.596	0.506						0.344	0.282	0.311
BCD1	0.528	0.597						-0.028	-0.091	-0.16		-0.042	-0.448						0.6	0.687	0.379
GAR1	1.128	0.962						0.139	0.239	0.292		0.492	0.456						1.189	0.623	1.148
RIX1	0.055	0.12						0.374	0.255	0.37		0.893	0.844						-0.027	-0.084	-0.047
RRP3	0.033	0.026						0.435	0.485	0.508		0.138	0.254						-0.188	0.205	-0.025
SSF1	-0.038	0.076						0.537	0.405	0.337		0.199	0.217						0.116	0.194	-0.197
IMP3	0.17	0.287						0.554	0.31	0.304		0.823	0.99						0.242	0.121	0.171
UTP9	-0.081	-0.029						0.563	0.452	0.523		0.657	0.867						-0.003	-0.081	0.04
IPI1	0.27	0.185						0.688	0.646	0.655		0.195	0.329						-0.233	-0.107	-0.443
CIC1	0.061	0.134						0.837	0.726	0.752		0.464	0.624						-0.306	0.177	-0.201
RPF1	0.213	0.466						0.934	0.724	0.676		0.256	0.211						0.107	0.406	-0.348
RTC3	-1.941	-1.271						2.427	2.007	2.076		-2.78	-2.871						2.289	2.781	2.268
TMA108	-0.053	0.034	-0.402	-0.364	-0.435	0.051	0.116	-0.556	-0.409	-0.326		0.123	-0.09	0.102	-0.048	0.062	0.214	0.234	-0.144	-0.302	0.195
UTP25	0.285	0.246	-0.098	0.062	0.035	-0.252	-0.371	0.159	0.003	0.025		0.417	0.476	0.25	0.5	0.772	0.096	0.13	0.481	0.354	0.268
FAF1	0.399	0.234	0.025	0.202	0.311	-0.075	-0.23	0.378	0.194	0.309		0.755	0.624	0.467	0.351	0.479	0.086	0.014	0.345	0.202	0.263
RPL34B
RPL40A
RPA12	0.389	0.503	-0.162	0.159	-0.028	-0.225	-0.275	-0.374	-0.233	-0.517		-0.295	0.06	0.369	1.082	1.416	0.32	0.152	0.567	0.056	0.683
TOR1	-0.023	-0.223	-0.829	-0.492	-0.528	-0.212	-0.153	-0.225	-0.626	-0.52		0.299	0.348	-0.648	-0.614	-0.56	-0.051	-0.099	-0.453	-0.56	-0.323
UTP10	-0.079	-0.233	-0.53	-0.318	-0.251	-0.507	-0.379	-0.105	-0.401	-0.229		0.978	0.807	-0.093	-0.177	-0.223	-0.028	-0.058	-0.351	-0.352	-0.398
URB2	-0.22	-0.156	-0.319	-0.239	-0.189	-0.488	-0.338	0.023	-0.298	-0.183		0.344	0.38	-0.018	-0.302	-0.236	-0.14	-0.189	-0.397	-0.46	-0.516
UTP18	0.073	0.37	-0.231	0.016	0	-0.309	-0.3	0.088	-0.108	-0.107		0.172	-0.019	0.002	0.247	0.474	-0.029	-0.165	0.358	0.195	0.06
NOP9	0.128	0.016	0.165	0.101	0.23	-0.041	-0.046	0.139	0.054	0.124		0.328	0.154	0.047	0.136	0.055	-0.066	-0.033	-0.079	-0.105	-0.123
MPP10	0.424	0.264	0.15	0.186	0.227	-0.044	-0.147	0.304	0.141	0.249		0.628	0.387	0.351	0.379	0.376	-0.09	-0.036	0.114	0.37	0.26
HCA4	0.27	0.06	0.061	0.205	0.271	-0.235	-0.222	0.428	0.091	0.193		0.572	0.34	0.389	0.464	0.44	-0.256	-0.113	0.342	0.36	0.002
ALB1	0.262	0.438	0.644	0.794	0.87	-0.074	-0.032	0.604	0.562	0.507		0.529	0.329	0.715	1.282	1.138	-0.222	0.109	0.72	0.725	0.515
RPA34	0.312	0.253	0.814	0.765	0.843	-0.277	-0.273	0.856	0.786	0.836		0.693	0.6	0.515	0.448	0.183	-0.595	-0.351	-0.19	0.407	0.043
RPS14B
SHB17	1.035	0.908	-0.192			0.473	0.263	-0.642	-0.511	-0.627		0.166	0.036	0.796			0.71	0.65	0.996	0.496	0.993
TOR2	-0.212	-0.29	-0.283			-0.138	-0.166	-0.259	-0.436	-0.287		0.453	0.222	-0.34			-0.374	-0.187	-0.524	-0.354	-0.487
URB1	0.025	-0.032	-0.306			-0.159	0.038	-0.233	-0.488	-0.351		0.733	0.72	0.015			-0.083	0.059	-0.49	-0.477	-0.331
CBT1	-0.032	-0.121	0.482			-0.033	-0.175	-0.108	0.011	-0.082		0.215	-0.357	0.333			-0.377	-0.349	-0.558	-0.078	-0.402
DBP7	0.599	0.485	0.168			0.053	-0.048	0.116	-0.105	-0.093		0.659	0.588	0.748			0.24	0.096	0.297	0.168	0.054
DHR2	0.368	0.342	-0.086			-0.508	-0.529	0.232	-0.029	0.031		0.662	0.538	0.443			-0.51	-0.313	0.019	0.19	-0.077
UTP11	0.422	0.457	0.651			0.152	0.191	0.422	0.422	0.278		0.443	0.414	0.697			0.097	0.333	0.531	0.502	0.385
UTP30	-0.074	0.199	0.692			-0.046	0.067	0.469	0.432	0.413		0.841	0.544	0.963			0.226	0.237	0.117	0.268	0.203
MAK11	0.055	0.066	0.482			0.032	-0.041	0.496	0.459	0.5		0.565	0.567	0.401			-0.584	-0.454	0.088	0.329	0.137
EBP2	0.431	0.444	0.843			0.001	-0.099	0.716	0.547	0.559		0.241	0.186	0.807			-0.165	0.02	0.386	0.634	0.416
MRT4	0.261	0.249	0.85			-0.382	-0.439	0.726	0.651	0.667		0.795	0.598	0.757			-0.407	-0.339	0.079	0.239	0.347
RRP14	0.478	0.414	0.871			0.124	-0.125	0.74	0.662	0.593		0.073	-0.114	0.808			-0.102	0.07	0.168	0.59	0.118
RPL40B
RPP0	0.71	0.752	0.073	0.084	0.086	0.135	0.185	-0.56	-0.131	-0.134		0.399	0.313	0.734	0.978	0.758	0.047	-0.038	0.003	0.158	0.844
AFG2	0.326	0.211	-0.449	-0.272	-0.227	-0.092	-0.047	-0.431	-0.432	-0.34		0.569	0.654	0.325	0.093	0.172	-0.216	-0.109	-0.085	-0.083	0.136
RPS31	0.841	0.756	0.293	0.37	0.359	0.176	0.143	-0.234	0.277	0.182		0.281	0.515	0.539	1.054	1.016	-0.017	0.091	0.263	0.245	0.718
RPL8B	0.916	0.917	0.28	0.473	0.419	0.118	0.152	-0.178	0.309	0.235		0.462	0.45	0.596	0.815	0.751	-0.173	-0.085	0.21	0.224	0.666
EMG1	0.759	0.629	0.217	0.424	0.387	-0.004	-0.006	-0.083	0.193	0.068		0.643	0.418	0.704	0.941	1.012	0.074	0.196	0.372	0.178	0.571
UTP21	0.414	0.434	-0.12	0.071	0.132	-0.297	-0.335	-0.007	-0.13	0.013		1.001	0.893	0.072	0.044	0.116	-0.295	-0.325	-0.071	0.085	-0.179
RIX7	0.587	0.474	0.047	0.038	0.109	0.04	-0.044	0.072	0.074	0.108		0.633	0.663	0.451	0.476	0.453	0.318	0.294	0.053	0.222	0.257
CBF5	0.764	0.574	0.235	0.392	0.382	-0.043	-0.146	0.163	0.166	0.115		0.79	0.46	0.424	0.765	0.965	-0.01	0.154	0.503	0.381	0.522
DIP2	0.267	0.155	-0.003	0.139	0.206	-0.283	-0.36	0.198	0.003	0.112		0.828	0.592	0.316	0.483	0.483	-0.066	-0.137	0.18	0.037	0.127
DRS1	0.763	0.428	0.239	0.297	0.323	-0.063	-0.135	0.32	0.113	0.12		0.75	0.507	0.448	0.692	0.833	0.16	0.318	0.418	0.268	0.295
SDO1	0.143	-0.059	0.039	0.072	0.097	-0.551	-0.509	0.328	0.02	0.075		0.2	0.286	-0.09	0.333	0.427	-0.384	-0.422	0.225	0.238	0.028
UTP13	0.184	0.18	0.238	0.303	0.36	-0.378	-0.391	0.396	0.187	0.329		0.722	0.605	0.392	0.366	0.51	-0.21	-0.158	0.178	0.186	0.064
REH1	0.284	0.231	0.412	0.495	0.522	-0.186	-0.214	0.426	0.328	0.427		0.536	0.482	0.169	0.143	-0.123	-0.366	-0.437	-0.129	0.09	-0.078
NOP56	0.401	0.273	0.613	0.511	0.691	-0.165	-0.055	0.432	0.383	0.465		1.038	0.818	0.379	0.327	0.05	-0.455	-0.369	-0.381	-0.072	-0.099
SOF1	0.508	0.372	0.302	0.455	0.483	-0.231	-0.305	0.436	0.338	0.338		0.787	0.643	0.366	0.596	0.648	-0.248	-0.216	0.339	0.281	0.071
NOC3	0.289	0.121	0.252	0.258	0.348	-0.356	-0.347	0.536	0.347	0.455		0.666	0.348	-0.009	-0.281	-0.158	-0.597	-0.457	-0.131	0.164	-0.225
FCF2	0.426	0.493	0.653	0.824	0.862	0.023	-0.06	0.593	0.518	0.558		0.735	0.511	0.29	0.419	0.362	-0.156	-0.099	0.158	0.011	0.022
DBP9	0.143	-0.039	0.361	0.402	0.463	-0.34	-0.289	0.615	0.544	0.609		0.797	0.592	0.112	0.041	0.192	-0.193	-0.066	0.326	0.029	0.145
RLP24	0.579	0.638	0.54	0.643	0.699	-0.042	-0.041	0.626	0.561	0.473		0.634	0.567	0.386	0.631	0.66	-0.565	-0.337	0.341	0.588	0.134
RSA3	0.482	0.203	0.673	0.668	0.731	0.035	0.109	0.678	0.529	0.606		-0.032	-0.073	0.073	0.091	0.001	-0.444	-0.3	-0.139	0.266	-0.141
RNP1	0.111		0.429	0.066	0.273	0.045	-0.259	1.235	1.464	1.161				1.409		1.985	1.138	0.231	2.924	1.656	2.061
RPS0B
ERB1	0.324	0.529	-0.509	-0.346	-0.319	-0.024	0.041					0.376	0.273	-0.215	-0.192	-0.215	-0.007	0.063
HAS1	0.27	0.368	-0.08	-0.15	-0.088	0.014	0.096					0.983	1.089	0.864	0.941	0.933	0.063	0.213
RRP5	0.454	0.366	0.017	-0.091	0.015	-0.08	0.02					0.781	0.697	0.407	0.122	0.189	0.097	0.213
UTP15	0.173	0.192	-0.079	0.061	0.038	-0.364	-0.28					0.498	0.279	0.453	0.508	0.629	-0.115	-0.017
ECM16	0.207	0.209	0.212	0.066	0.165	-0.131	-0.063					0.416	0.231	0.162	-0.223	-0.152	-0.172	-0.04
TMA23	-0.005	0.206	0.259	0.72	0.832	0.258	-0.511					0.401	0.199	0.311	0.305	0.21	-0.244	-0.362
UTP14	0.459	0.559	0.395	0.499	0.528	0.16	0.004					0.513	0.462	0.536	0.437	0.758	0.249	0.343
RRB1	0.287	0.405	0.547	0.483	0.528	-0.028	-0.086					0.677	0.55	0.603	0.572	0.64	-0.042	0.076
MTG1	-0.015	0.076	0.592	0.484	0.605	0.252	0.152					0.539	0.616	-0.435	-0.519	-0.896	-0.398	-0.34
NAF1	0.677	0.718	-1.121	-0.753	-0.984	-0.085	-0.174	-1.059	-1.5	-1.349		0.13	0.129	1.116	1.155	1.241	0.192	0.297	0.51	0.563	0.586
DBP6	0.34	0.401	-0.588	-0.439	-0.456	-0.322	-0.215	-0.535	-0.845	-0.853		0.731	0.879	0.271	0.398	0.396	-0.126	-0.171	0.009	-0.163	-0.022
RIA1	0.104	0.263	-0.358	-0.125	-0.095	-0.011	-0.041	-0.149	-0.085	0.003		0.44	0.541	0.002	0.018	0	0.014	0.095	-0.222	-0.132	0.131
RIO2	0.276	0.273	0.116	0.149	0.158	-0.24	-0.27	0.18	0.163	0.166		0.82	0.571	0.301	0.526	0.463	-0.058	-0.048	0.61	0.473	0.541
SWS2	0.003	0.025	0.209	0.522	0.274	0.408	0.36	0.23	0.411	0.255		-0.095	-0.27	0.129	0.551	0.559	0.133	0.227	0.403	0.315	0.445
NOP2	0.46	0.57	0.387	0.436	0.478	0.01	-0.033	0.311	0.266	0.296		0.512	0.382	0.54	0.747	0.8	-0.164	-0.039	0.278	0.507	0.384
RPA49	0.432	0.33	0.369	0.399	0.462	-0.112	-0.093	0.399	0.311	0.346		0.643	0.381	0.425	0.601	0.529	-0.096	-0.077	0.208	0.347	0.341
RPC19	0.517	0.463	0.471	0.571	0.543	0.136	0.176	0.426	0.363	0.144		0.366	0.391	0.453	0.697	0.567	-0.248	-0.154	0.103	0.283	0.046
ESF2	0.376	0.34	0.498	0.696	0.588	0.107	-0.069	0.474	0.519	0.383		-0.008	0.311	0.642	0.76	0.971	0.193	0.343	0.697	0.469	0.609
RLP7	0.403	0.274	0.43	0.348	0.501	-0.301	-0.319	0.517	0.344	0.384		0.856	0.788	0.055	0.377	0.221	-0.707	-0.476	-0.101	0.25	-0.24
KRI1	0.395	0.413	0.408	0.506	0.551	-0.178	-0.399	0.6	0.31	0.279		0.475	0.365	0.358	0.483	0.563	-0.151	-0.046	0.236	0.548	0.166
IMP4	0.231	0.427	0.369	0.448	0.499	-0.135	-0.187	0.645	0.485	0.501		0.273	0.299	0.3	0.204	0.17	-0.239	-0.299	0.211	0.707	0.219
IPI3	0.275	0.023	0.357	0.588	0.596	-0.253	-0.195	0.689	0.579	0.607		0.758	0.782	0.694	0.678	0.774	0.094	0.038	0.257	0.281	0.342
NOP15	0.187	0.102	0.741	0.847	0.983	-0.162	-0.163	0.846	0.681	0.71		0.116	0.272	0.466	0.437	0.346	-0.466	-0.323	-0.059	0.41	-0.005
RPS7B
DBP2
RPS19B
NOG2
NOP58	0.499	0.501	-0.163	-0.127	-0.101	-0.171	-0.169	-0.255	-0.197	-0.207		0.787	0.694	0.364	0.527	0.575	0.124	0.12	0.071	0.033	0.237
RPA190	0.313	0.156	-0.22	-0.161	-0.143	-0.197	-0.125	-0.122	-0.204	-0.068		0.928	0.792	0.224	0.029	0.179	0.126	0.278	-0.084	-0.155	0.163
RPS15	0.514	0.688	0.4	0.396	0.446	0.087	0.129	-0.112	0.345	0.281		0.063	-0.027	0.64	0.87	0.676	-0.127	0.002	0.002	0.352	0.599
UTP23	0.293	0.47	0.194	0.331	0.358	-0.03	-0.01	0.148	0.158	0.179		0.469	0.442	0.514	0.667	0.712	-0.164	-0.107	0.392	0.359	0.234
RPB10	0.297	0.278	0.538	0.612	0.653	0.148	0.038	0.175	0.195	0.245		0.294	-0.2	0.092	0.471	0.225	-0.758	-0.683	-0.351	-0.084	-0.275
RCL1	-0.009	0.095	-0.051	0.089	0.184	-0.445	-0.55	0.175	-0.017	-0.008		0.426	0.589	0.137	0.612	0.494	-0.501	-0.638	0.035	0.074	-0.149
RIO1	-0.005	-0.159	-0.086	-0.05	-0.129	-0.135	-0.15	0.2	0.042	0.116		0.364	0.536	0.102	0.212	-0.06	-0.394	-0.338	-0.009	0.203	0.125
YTM1	0.48	0.457	-0.125	0.024	-0.081	-0.261	-0.253	0.216	0.044	0.03		0.351	0.502	0.285	0.436	0.516	-0.148	-0.136	0.666	0.526	0.372
TSR3	-0.014	-0.156	0.22	0.261	0.383	0.111	-0.059	0.238	0.37	0.384		-0.123	-0.37	0.171	0.226	0.185	-0.338	-0.235	0.119	0.148	0.163
PNO1	0.456	0.14	0.013	0.248	0.233	-0.333	-0.448	0.254	0.013	-0.006		0.178	0.055	0.237	0.537	0.644	-0.311	-0.133	0.371	0.348	0.085
RPB8	0.413	0.505	0.445	0.607	0.535	0.119	0.066	0.276	0.292	0.192		0.573	0.583	0.537	0.775	0.561	-0.079	-0.194	-0.019	-0.024	0.281
RPA43	0.414	0.448	0.404	0.304	0.301	-0.096	-0.078	0.303	0.453	0.469		0.099	-0.03	0.562	0.453	0.492	-0.258	-0.069	0.201	0.254	0.325
PUS7	0.41	0.293	0.225	0.151	0.253	-0.058	-0.068	0.303	0.253	0.299		0.69	0.429	0.281	0.376	0.567	0.072	0.158	0.211	-0.044	0.365
BUD21	0.326	0.257	0.385	0.541	0.509	-0.066	-0.109	0.319	0.251	0.194		0.111	0.012	-0.028	0.398	0.552	-0.139	-0.053	0.082	0.005	-0.196
BRX1	0.242	0.241	0.568	0.447	0.514	-0.025	-0.002	0.34	0.31	0.296		0.867	0.702	0.672	0.692	0.536	-0.091	-0.12	0.133	0.278	0.409
RRS1	0.827	0.762	0.595	0.734	0.802	-0.011	0.024	0.344	0.329	0.349		0.416	0.147	0.695	0.869	0.776	-0.347	-0.358	0.237	0.409	0.113
NOB1	0.205	0.239	0.291	0.305	0.312	-0.011	-0.099	0.41	0.411	0.399		0.211	0.353	0.256	0.259	0.414	-0.124	-0.078	0.209	0.471	0.288
NOP12	0.095	0.34	0.565	0.645	0.68	0.023	0.09	0.48	0.501	0.549		0.911	0.945	0.516	0.656	0.456	-0.387	-0.236	0.043	0.381	0.184
RRP36	0.183	0.192	0.371	0.486	0.432	-0.134	-0.218	0.543	0.295	0.174		0.114	0.067	0.346	0.476	0.44	-0.201	-0.287	0.077	0.235	-0.126
NOP8	0.32	0.322	0.451	0.551	0.614	0.024	-0.13	0.748	0.626	0.643		0.177	-0.05	-0.034	0.308	0.068	-0.463	-0.303	-0.016	0.383	-0.113
NOC2	0.055	0.209	0.679	0.642	0.773	-0.317	-0.313	0.78	0.581	0.719		0.583	0.619	0.468	0.33	0.057	-0.614	-0.48	-0.349	0.097	-0.239
RPS19A
RPS7A
RPA135	0.418	0.291	-0.722	-0.454	-0.436	-0.237	-0.208	-0.549	-0.817	-0.699		0.843	0.648	0.302	0.294	0.393	-0.047	0.035	0.111	-0.004	0.185
NOC4	0.192	0.328	-0.695	-0.607	-0.571	-0.349	-0.14	-0.387	-0.724	-0.705		0.48	0.423	0.137	0.186	0.162	-0.385	-0.323	0.041	-0.141	-0.132
CAM1	0.273	0.108	-0.114	-0.226	-0.289	0.265	0.174	-0.315	-0.005	-0.02		-0.374	-0.514	0.417	0.537	0.475	0.125	0.232	0.341	0.404	0.634
NOG1	0.377	0.287	-0.414	-0.148	-0.161	-0.387	-0.333	-0.246	-0.31	-0.258		0.536	0.467	0.328	0.38	0.562	-0.147	-0.179	0.208	0.198	0.119
NAN1	-0.122	-0.074	-0.441	-0.292	-0.327	-0.188	-0.044	-0.213	-0.467	-0.475		0.598	0.562	0.211	0.168	0.169	0	-0.034	0.019	-0.048	-0.005
TIF6	0.231	0.406	-0.105	-0.003	0.011	-0.157	-0.065	-0.082	-0.128	-0.135		0.605	0.411	0.271	0.555	0.612	-0.128	0	0.411	0.349	0.52
RRP12	0.19	0.158	-0.174	-0.078	0.015	-0.146	-0.061	0.029	-0.214	-0.039		0.889	0.778	0.308	-0.021	-0.151	-0.325	-0.196	-0.398	-0.125	-0.313
RRP9	0.27	0.554	0.159	0.327	0.336	0.023	-0.016	0.08	-0.023	0.07		0.29	0.611	0.598	0.76	0.649	-0.073	-0.043	0.124	0.326	0.04
RPC40	0.344	0.199	0.283	0.173	0.228	-0.157	-0.134	0.151	0.018	0.079		0.791	0.62	0.43	0.536	0.459	0.051	0.022	0.261	0.257	0.325
BMS1	0.554	0.535	0.155	0.271	0.303	-0.04	-0.187	0.245	0.124	0.174		0.495	0.287	0.355	0.429	0.576	-0.095	-0.066	0.111	0.303	0.086
NIP7	0.343	0.343	0.411	0.31	0.428	-0.275	-0.226	0.305	0.258	0.277		0.485	0.472	0.545	0.889	0.889	-0.227	-0.193	0.38	0.514	0.513
NOP4	0.643	0.621	0.519	0.558	0.595	0.048	-0.064	0.461	0.321	0.323		0.764	0.57	0.625	0.694	0.751	0.116	0.18	0.243	0.394	0.282
DIM1	0.521	0.41	0.509	0.385	0.441	-0.012	-0.065	0.496	0.352	0.377		0.567	0.141	0.617	0.528	0.588	-0.039	0.062	0.405	0.54	0.507
RSA1	-0.04	-0.293	0.43	0.349	0.326	-0.195	-0.017	0.607	0.531	0.576		-0.015	0.015	-0.14	-0.589	-0.045	-0.682	-0.526	0.397	0.632	0.105
RRP15	0.557	0.533	1.081	1.034	1.066	0.265	0.307	0.956	0.863	0.813		-0.109	-0.057	0.727	0.703	0.886	-0.008	0.172	0.293	0.627	0.207
NOP53	0.079	0.378	0.901	0.921	0.996	-0.081	-0.03	1.06	0.885	0.912		0.8	0.767	0.155	0.383	0.522	-0.355	-0.213	0.289	0.421	0.059
RPS9A
RPS6A
RPO26

## Sheet: 4C
	D2	D1/2	D1/2/8	D1/2/8/11_1	D1/2/8/11_2	D1/8_1	D1/8_2	D13	D13 (KLY195)_1	D13 (KLY195)_2		D2	D1/2	D1/2/8	D1/2/8/11_1	D1/2/8/11_2	D1/8_1	D1/8_2	D13	D13 (KLY195)_1	D13 (KLY195)_2
	mRNA											FP
ECM29	0.364942	0.317761						-0.58957	-0.33728	-0.2121		0.709956	0.795741						-0.72668	-0.88127	-0.20362
NAS6	0.458513	0.604597	0.764926	0.625362	0.64088	0.264482	0.203652	0.193459	0.234444	0.22202		0.622306	0.447839	0.720325	0.966542	0.983255	0.217694	0.140367	0.509266	0.364653	0.526835
RPN1	0.541953	0.512015						-0.11114	-0.00725	0.073148		0.615234	0.541391						-0.37829	-0.2969	0.081374
RPN5	0.079551	0.207644	0.976308	0.8398	0.990746	0.075539	0.058907	0.731425	0.645553	0.797103		0.444006	0.544173	0.400952	0.576385	0.38153	-0.21715	-0.1527	-0.14657	0.166047	0.129477
RPN8	0.55655	0.773497	0.815237	0.700071	0.756245	0.213817	0.16853	0.498301	0.694663	0.664656		0.709285	0.821964	0.436939	0.568703	0.631927	0.049381	0.09156	0.311678	0.070131	0.47305
RPT3	0.558699	0.761239	0.26694	0.349057	0.272918	0.170234	0.170371	-0.14804	0.175712	0.124117		0.466788	0.411917	0.570858	0.660851	0.649946	0.174789	0.185751	0.381187	0.229756	0.704756
RPT4	0.542076	0.4634	0.656905	0.633924	0.708016	0.268133	0.183323	0.362779	0.477877	0.471477		0.551533	0.470899	0.514506	0.522342	0.420378	0.045666	0.10337	0.186236	0.316592	0.39935
RPT5	0.761464	0.727462	0.476025	0.320917	0.379596	0.380481	0.358166	-0.05478	0.139033	0.13544		0.61493	0.662631	0.666842	0.734832	0.802793	0.431992	0.41608	0.431614	0.264244	0.666624
UBP6	0.175791	0.190395	0.464733	0.288176	0.264533	0.356672	0.397751	0.27329	0.351553	0.432396		0.158624	0.130675	0.331862	0.275714	0.341548	0.095017	0.174493	0.251826	0.298896	0.44308
RPN10	1.08933	1.08803						-0.15725	0.156484	0.148108		0.339067	0.260246						0.106014	0.011087	0.592197
RPN11	0.749088	0.876139	0.397886	0.580171	0.535832	0.347995	0.163791	0.074198	0.2209	0.209531		0.230902	0.488724	0.590211	0.963714	1.07397	0.425431	0.389608	0.489706	0.450541	0.799189
RPN12	0.310937	0.520295	0.838454	0.831423	0.902108	0.397164	0.460915	0.450983	0.620511	0.528014		0.362289	0.654459	0.660892	0.653143	0.658694	0.136342	0.125107	-0.0147	0.012176	0.265789
RPN13	0.669724	0.575758	0.712693	0.614839	0.620998	0.322505	0.207624	0.384042	0.266291	0.284144		0.28085	-0.17987	0.367114	0.761012	0.703799	-0.09333	-0.1189	0.312168	0.659133	0.270332
RPN2	0.443371	0.535388	0.342845	0.380805	0.438451	0.332718	0.295089	-0.07146	0.140844	0.18967		0.563947	0.759442	0.322225	0.225594	0.288082	0.151228	0.205608	-0.2596	-0.25041	0.161704
RPN3	0.333356	0.446204	0.594336	0.601585	0.665124	0.127475	0.176627	0.260264	0.308676	0.414881		0.468461	0.384036	0.241763	0.227664	0.156774	-0.03779	-0.12447	-0.29127	-0.24096	0.051223
RPN6	0.829493	0.854283	0.566078	0.720304	0.676553	0.48085	0.386826	0.134273	0.389943	0.336751		0.53343	0.229613	0.546695	0.784272	0.910604	0.436319	0.432527	0.285038	0.140631	0.687731
RPN7	0.491405	0.462726	0.772242	0.675857	0.751366	0.270969	0.216351	0.423582	0.523803	0.591992		0.333224	0.17265	0.322929	0.376459	0.293579	-0.17659	-0.18499	-0.15847	-0.03395	0.143765
RPN9	0.195435	0.13857	0.825427	0.708011	0.799993	-0.06242	0.139558	0.547409	0.55941	0.516741		0.976697	0.953887	0.477185	0.278847	0.161935	-0.26188	-0.18598	-0.19631	0.010215	0.14828
RPT1	0.748893	0.789726	0.397801			0.381581	0.291546	-0.15887	-0.08361	-0.1334		-0.1118	-0.07258	0.51499			0.665001	0.543202	0.483618	0.227607	0.636733
RPT2	0.474159	0.452019	0.585803	0.470611	0.536303	0.46496	0.351151	0.166364	0.253658	0.296177		0.488013	0.287308	0.239031	0.282654	0.414924	0.260241	0.23346	0.027139	0.097175	0.196626
RPT6	0.253553	0.389183	0.652237	0.55985	0.620268	0.234996	0.229632	0.235104	0.445227	0.513146		0.407986	0.234189	0.410243	0.608226	0.4918	0.027872	-0.0264	0.148292	0.300068	0.43549
PRE1	0.507904	0.732383	0.887024	0.904936	0.8891	0.527813	0.535948	0.344777	0.472257	0.429346		0.651578	0.582988	0.557407	0.733771	0.904636	0.326791	0.346774	0.388338	0.01254	0.488157
PRE10	0.908352	0.825792	0.513568	0.559857	0.486593	0.492137	0.486987	-0.06494	0.381345	0.320829		0.952905	1.16305	0.847652	0.86774	0.786685	0.24754	0.324252	0.322612	0.465201	0.854576
PRE2	0.898843	1.00532	0.687651	0.729297	0.719934	0.417472	0.319493	0.112906	0.2996	0.336335		0.828053	0.779276	0.551625	0.595884	0.610519	0.092015	0.009577	0.124535	0.161624	0.411564
PRE4	0.533292	0.599815	0.46064	0.547712	0.565191	0.210458	0.177503	-0.00998	0.276404	0.266781		0.895658	0.865867	0.710067	0.768267	0.69428	0.014247	-0.09033	0.101462	0.251697	0.636591
PRE9	0.542245	0.591898	0.362921	0.341998	0.281848	0.350955	0.331815	0.13205	0.302319	0.159921		0.537086	0.665998	0.478249	0.695893	0.83241	0.440465	0.439603	0.525514	0.244247	0.67633
SCL1	0.240933	0.338263	0.739549	0.625578	0.591347	0.402875	0.553589	0.33097	0.52959	0.522848		0.475198	0.604906	0.698865	0.452904	0.425521	0.035342	0.057283	0.198533	0.337903	0.494276
PRE3
PRE5	0.57372	0.411374	0.108543	0.070771	0.100786	0.029531	-0.03736					0.100834	0.337511	0.780022	1.01759	1.02927	0.263684	0.34085
PRE6	1.0723	1.07608	0.397052	0.518719	0.523313	0.396453	0.185494	-0.10105	0.252231	0.240377		0.269829	-0.0792	0.695368	0.739099	0.936946	0.145717	0.187031	0.57265	0.517648	0.739995
PRE7						0.490628	0.333889	0.189432	0.36889	0.344972							0.100399	0.134131	0.139451	0.181958	0.408482
PRE8	0.492795	0.369118	-0.00163	-0.06043	-0.07218	0.347701	0.364287					0.409881	0.296504	0.472851	0.430687	0.318891	-0.26508	-0.22207
PUP1	0.695887	0.944742	0.33442	0.23492	0.271628	0.622705	0.705075	-0.54211	-0.19159	-0.06244		0.086774	0.192441	0.826372	0.898243	1.01521	0.16997	0.225043	0.297577	0.207712	0.61739
PUP2	0.80138	0.592289	0.515874	0.436828	0.492274	0.381761	0.275144	0.100266	0.184694	0.174527		0.365116	0.307207	0.586413	0.666984	0.57471	0.305692	0.199099	0.13871	0.33566	0.580642
PUP3	1.10065	1.01332	0.254879	0.342227	0.240122	0.334768	0.20233	-0.29265	0.008127	-0.1164		0.289344	0.361479	0.705083	1.12772	1.20079	0.632104	0.524766	0.550497	0.387435	1.04709
