# Supplementary material for: Aneuploidy-induced proteotoxic stress can be effectively tolerated without dosage compensation, genetic mutations, or stress responses
Source: BMC Biol. 2020 Sep 8;18:117. doi: 10.1186/s12915-020-00852-x (PMC7487686; doi:10.1186/s12915-020-00852-x)
Supplement: Supplementary file 15 — Additional file 15: Table S5. Normalized ratio of ER-GFP fluorescence/protein level. [file 12915_2020_852_MOESM15_ESM.xlsx]

## Sheet: Sheet1
	WT					D2					D1/2					D1/2/8				D1/2/8/11					D1/8					D13
	Rep 1	Rep 2	Rep 3	Rep 4		Rep 1	Rep 2	Rep 3	Rep 4		Rep 1	Rep 2	Rep 3	Rep 4		Rep 1	Rep 2	Rep 3		Rep 1	Rep 2	Rep 3	Rep 4		Rep 1	Rep 2	Rep 3	Rep 4		Rep 1	Rep 2	Rep 3	Rep 4
Normalized ratio of fluorescence/protein level (%)	100	100	100	100		161	175	143	209		139	136	92	167		106	106	128		112	119	153	137		68	64	60	71		104	98	77	103
