# Supplementary material for: Aneuploidy-induced proteotoxic stress can be effectively tolerated without dosage compensation, genetic mutations, or stress responses
Source: BMC Biol. 2020 Sep 8;18:117. doi: 10.1186/s12915-020-00852-x (PMC7487686; doi:10.1186/s12915-020-00852-x)
Supplement: Supplementary file 16 — Additional file 16: Table S6. Plasmids used in this study. [file 12915_2020_852_MOESM16_ESM.xlsx]

## Sheet: Table S6 Plasmids
Table S6. Plasmids used in this study
Plasmid Name	Gene	Promoter	Vector	Reference
pDN445	SEC61-2	SEC61	pRS316	(Ng, 2005)
pSK89	D2-CPY*	GAL1	pTS210	(Kawaguchi et al., 2010)
pSM118	KWS	PRC1	pRS316	(Vashist et al., 2004 )
pRP22	STE6*C	TDH3	pRS313	(Prasad et al., 2012)
pDN436	CPY*	PRC1	pRS315	(Ng et al., 2000)
pJC31	lacZ	UPRE-CYC1	pRS314	(Spear and Ng, 2003)
pWX206	ER-GFP	TDH3	pRS316	(Xu et al., 2013)
