# Supplementary material for: Aneuploidy-induced proteotoxic stress can be effectively tolerated without dosage compensation, genetic mutations, or stress responses
Source: BMC Biol. 2020 Sep 8;18:117. doi: 10.1186/s12915-020-00852-x (PMC7487686; doi:10.1186/s12915-020-00852-x)
Supplement: Supplementary file 17 — Additional file 17; Table S7. Primers used in this study for RT-qPCR assays. [file 12915_2020_852_MOESM17_ESM.xlsx]

## Sheet: Table S7 Primers
Table S7. Primers used in this study for RT-qPCR assays
Targeted gene	Sequence (5’ - 3’)
ACT1-F	CGTCTGGATTGGTGGTTCTATC
ACT1-R	GGACCACTTTCGTCGTATTCTT
HAC1-F	TCGCACTCGTCGTCTGATA
HAC1-R	TCATGAAGTGATGAAGAAATCATTC
IRE1-F	TTACACAATTAAATCTACACTATAACTGGCACTGTTAATAATCGG
IRE1-R	GTTTACCTTTATTTGCATAAGAATTGCAGAACGAAAG
