# Supplementary material for: Aneuploidy-induced proteotoxic stress can be effectively tolerated without dosage compensation, genetic mutations, or stress responses
Source: BMC Biol. 2020 Sep 8;18:117. doi: 10.1186/s12915-020-00852-x (PMC7487686; doi:10.1186/s12915-020-00852-x)
Supplement: Supplementary file 18 — Additional file 18: Table S8. Mapped reads from RNA-Seq and ribosome profiling. [file 12915_2020_852_MOESM18_ESM.xlsx]

## Sheet: Sheet1
title	Mapped Reads
WT_RPF_Run1	2586646
WT_Total_Run1	4726144
D2 NVY1 _RPF_Run1	6322835
D2 NVY1_Total_Run1	2905696
D1/2 NVY2_RPF_Run1	3673327
D1/2 NVY2_Total_Run1	2380954
WT_RPF_Run2	16035632
WT_Total_Run2	36046779
D1/2/8 NVY3_RPF_Run2	11708326
D1/2/8 NVY3_Total_Run2	32452399
D1/2/8/11 KLY193 Rep1 _RPF_Run2	11394642
D1/2/8/11 KLY193 Rep1_Total_Run2	35810193
D1/2/8/11 KLY193 Rep2_RPF_Run2	28874248
D1/2/8/11 KLY193 Rep2_Total_Run2	27621303
D13 KLY196 Rep1_RPF_Run2	18634056
D13 KLY196 Rep1_Total_Run2	28532947
D13 KLY195 Rep1_RPF_Run2	14992394
D13 KLY195 Rep1_Total_Run2	29437996
D13 KLY195 Rep2_RPF_Run2	29331111
D13 KLY195 Rep2_Total_Run2	47763469
D1/8 KLY194 Rep1_RPF_Run2	15754524
D1/8 KLY194 Rep1_Total_Run2	43573105
D1/8 KLY194 Rep2_RPF_Run2	29906603
D1/8 KLY194 Rep2_Total_Run2	40114545
