# Supplementary material for: Aneuploidy-induced proteotoxic stress can be effectively tolerated without dosage compensation, genetic mutations, or stress responses
Source: BMC Biol. 2020 Sep 8;18:117. doi: 10.1186/s12915-020-00852-x (PMC7487686; doi:10.1186/s12915-020-00852-x)
Supplement: Supplementary file 20 — Additional file 20: Table S9. Whole genome requencing read depth. [file 12915_2020_852_MOESM20_ESM.xlsx]

## Sheet: Sheet1
Barcode	Sample	Bases	≥ Q20	Reads	Fraction Bases ≥ Q20	Mean depth	Median depth
IonXpress 001	WT	4091168307	3510916973	26516726	0.85817	155	146
IonXpress 002	D2	1832348080	1580536619	11827028	0.862574	98	80
IonXpress 003	D1/2	1579034002	1375596820	10204284	0.871164	90	71
IonXpress 004	D1/2/8	1916866609	1688605270	14710090	0.88092	93	74
IonXpress 005	D13	1819963192	1575552529	11925654	0.865706	95	78
